# Supplementary material for: Transcriptome and Metabolome Analyses Reveal That Nitrate Strongly Promotes Nitrogen and Carbon Metabolism in Soybean Roots, but Tends to Repress It in Nodules
Source: Plants (Basel). 2018 Apr 12;7(2):32. doi: 10.3390/plants7020032 (PMC6027490; doi:10.3390/plants7020032)
Supplement: Supplementary file 1 [file plants-07-00032-s001.zip]

Archive with 2 entries (1 files):
- proofed-supplementary/
- proofed-supplementary/20180412 Supplement Tables S1-S15.xls
