# Supplementary material for: Transcriptome and Metabolome Analyses Reveal That Nitrate Strongly Promotes Nitrogen and Carbon Metabolism in Soybean Roots, but Tends to Repress It in Nodules
Source: Plants (Basel). 2018 Apr 12;7(2):32. doi: 10.3390/plants7020032 (PMC6027490; doi:10.3390/plants7020032)
Supplement: Supplementary file 1 [file plants-07-00032-s001.zip › proofed-supplementary/20180412 Supplement Tables S1-S15.xls]

## Sheet: Table S1
Table S1. List of the upregulated probesets with ratios of nitrate/control more than two-fold in the roots after 24 hours of the 5-mM nitrate treatment.
	The data are listed from the highest ratio in descending order, with the ratio (nitrate/control), t-test, probe ID, primary accession, feature number, and description.
	The red and yellow columns show the common probesets, in which the nodules show the ratio higher than x4 (red) and between x2 and x4 (yellow).
Descending order	Ratio (nitrate/control)	T-TEST	ProbeID	PrimaryAccession	FeatureNum	Description
1	1314.65	0.000944202	BG155089.1_555	BG155089.1	38315	Lotus japonicus mRNA for ferredoxin-nitrite reductase (nir gene).
2	534.803	0.00198084	GMFL01-08-I05-R_317	BW655076.1	30172	Lotus japonicus mRNA for ferredoxin-nitrite reductase (nir gene).
3	360.367	0.00928133	BG650957.1_283	BG650957.1	4933	Zebrafish DNA sequence from clone CH211-147F12 in linkage group 23, complete sequence
4	230.208	0.0143009	BM271463.1_417	BM271463.1	8812	sak09g06.y1 Gm-c1075 Glycine max cDNA clone SOYBEAN CLONE ID: Gm-c1075-2627 5, mRNA sequence
5	215.821	0.00011962	GMFL01-12-C15-R_181	BW657473.1	34688	Lotus japonicus mRNA for ferredoxin-nitrite reductase (nir gene).
6	163.627	0.0345054	CV128281.1_592	CV128281.1	23468	Lotus corniculatus var. japonicus genomic DNA, chromosome 4, clone:LjT28B04, TM0170, complete sequence
7	134.466	0.00920578	GMFL01-42-O22-F_460	BW678032.1	36668	saf48b08.y3 Gm-c1077 Glycine max cDNA clone GENOME SYSTEMS CLONE ID: Gm-c1077-1623 5, mRNA sequence.
8	78.5732	0.0154271	BF069531.1_458	BF069531.1	30581	Glycine max nitrate reductase (BCNR-A) mRNA, partial cds.
9	63.1474	0.00651148	BU927103.1_508	BU927103.1	27494	Glycine max nitrate reductase (BCNR-A) mRNA, partial cds.
10	61.3792	0.0309876	GMFL01-52-L04-R_469	BW684703.1	17	GM830004A12G09 Gm-r1083 Glycine max cDNA clone Gm-r1083-1457 3, mRNA sequence.
11	58.2627	0.000883169	CO981749.1_635	CO981749.1	34586	Medicago truncatula clone mth2-5m21, complete sequence
12	51.5862	0.00998573	GMFL01-21-N18-R_440	BW663507.1	34273	Soybean nitrate reductase (INR1) mRNA, complete cds.
13	48.1778	0.0386178	GMFL01-14-C18-R_644	BW658647.1	20468	H+oligopeptide symporter
14	42.2297	0.000697924	BF009157.1_153	BF009157.1	35786	Arabidopsis thaliana myb family transcription factor (At1g25550) mRNA, complete cds
15	40.8302	0.00250695	BQ296965.1_2	BQ296965.1	12739	Arabidopsis thaliana myb family transcription factor (At1g13300) mRNA, complete cds
16	25.1759	0.00386177	GMFL01-10-D11-R_584	BW656314.1	45205	Lotus corniculatus var. japonicus genomic DNA, chromosome 4, clone:LjT10G09, TM0173b, complete sequence
17	24.0963	0.00336665	GMFL01-06-M21-R_347	BW654165.1	4006	Glycine max glutamine synthetase precursor, mRNA, complete cds; nuclear gene for chloroplast product.
18	23.766	0.00533224	GMFL01-14-D20-F_759	BW658701.1	35071	Glycine max glutamine synthetase precursor, mRNA, complete cds; nuclear gene for chloroplast product.
19	23.1273	0.0144995	BI970225.1_712	BI970225.1	24516	Uncharacterized conserved protein with TLDc domain
20	23.1242	0.0158305	GMFL01-19-H08-R_500	BW661840.1	36330	Glycine max putative high affinity nitrate transporter (NRT2) mRNA, complete cds.
21	21.7768	0.00175588	AW705644.1_442	AW705644.1	3460	Glycine max cDNA clone GENOME SYSTEMS CLONE ID: Gm-c1019-6020 5 similar to TR:Q39162 Q39162 OCS-ELEMENT BINDING FACTOR 4 ;, mRNA sequence
22	21.5796	0.00938375	AW830807.1_336	AW830807.1	17378	Glutaredoxin and related proteins
23	20.7103	0.0188526	CA801769.1_489	CA801769.1	4401	FOG: Leucine rich repeat
24	20.6485	0.000570254	BI427426.1_495	BI427426.1	40253	GATA-456 transcription factors
25	19.4164	0.0337338	GMFL01-37-F03-F_410	BW674207.1	35625	Vigna radiata arg2 mRNA.
26	18.964	0.00689538	GMFL01-33-C21-R_422	BW671381.1	7369	Serinethreonine protein phosphatase
27	18.8862	0.0354053	GMFL01-28-O12-R_277	BW668413.1	32632	Glycine max phosphoenolpyruvate carboxylase (PEPC4) mRNA, complete cds.
28	16.8571	0.000725732	GMFL01-36-I09-R_352	BW673675.1	20748	Glycine max glutamine synthetase precursor, mRNA, complete cds; nuclear gene for chloroplast product.
29	16.1287	0.00270397	CD409961.1_576	CD409961.1	25921	Arabidopsis thaliana integral membrane HPP family protein (At5g62720) mRNA, complete cds
30	15.3451	0.0151506	GMFL01-16-A20-F_423	BW659977.1	41250	Uroporphyrin III methyltransferase
31	15.2976	0.0176655	CA783200.1_620	CA783200.1	37017	Phaseolus vulgaris NADH glutamate synthase precursor, mRNA, complete cds; nuclear gene for chloroplast product.
32	14.6917	0.00109237	GMFL01-39-E17-F_123	BW675513.1	38490	CREB binding proteinP300 and related TAZ Zn-finger proteins
33	14.1844	0.0081533	GMFL01-08-P22-R_324	BW655564.1	18863	GM700024A20G12 Gm-r1070 Glycine max cDNA clone Gm-r1070-3768 3, mRNA sequence.
34	13.4321	0.0191247	BM107901.1_412	BM107901.1	20938	Zea mays clone Contig169 mRNA sequence.
35	13.2664	0.0196784	BG359405.1_414	BG359405.1	43004	Cl- channel CLC-7 and related proteins (CLC superfamily)
36	13.1472	0.0404361	AW348945.1_588	AW348945.1	6624	Capsicum annuum upa10 mRNA, complete cds.
37	12.632	0.0100507	CX547029.1_833	CX547029.1	2483	gmrtDrNS01_02-A_T3_A01_015.s0 Water stressed gmrtDrNS01 Glycine max cDNA 3, mRNA sequence
38	12.2898	0.00153042	CX701859.1_641	CX701859.1	11382	Monodehydroascorbateferredoxin reductase
39	12.2602	0.0130723	BU547979.1_552	BU547979.1	7852	Arabidopsis thaliana myb family transcription factor (At5g06800) mRNA, complete cds
40	11.981	0.00193459	BQ612035.1_203	BQ612035.1	22974	sap76f01.y1 Gm-c1087 Glycine max cDNA clone SOYBEAN CLONE ID: Gm-c1087-6769 5 similar to TR:Q9ZW17 Q9ZW17 PUTATIVE TROPINONE REDUCTASE. ;, mRNA sequence
41	11.9803	0.023204	BU764976.1_433	BU764976.1	39826	Lotus corniculatus var. japonicus genomic DNA, chromosome 1, clone:LjT38A19, TM0221, complete sequence
42	11.7431	0.0163939	BQ094170.1_453	BQ094170.1	17547	Glucose-6-phosphate 1-dehydrogenase
43	11.6888	0.0398429	BI094873.1_363	BI094873.1	35785	Glycine max cDNA clone GENOME SYSTEMS CLONE ID: Gm-c1055-3949 3 similar to TR:Q9SW07 Q9SW07 HYPOTHETICAL 14.2 KD PROTEIN. ;, mRNA sequence
44	11.6082	3.94362e-05	AW164701.1_397	AW164701.1	43650	Populus trichocarpa clone Pop1-080J15, complete sequence
45	11.3724	0.00159615	AW760651.1_483	AW760651.1	45112	Cl- channel CLC-7 and related proteins (CLC superfamily)
46	11.1018	0.044662	CX708467.1_770	CX708467.1	1141	Arabidopsis thaliana pathogenesis-related thaumatin family protein (At1g20030) mRNA, complete cds
47	11.0011	0.0339746	CO982658.1_507	CO982658.1	33719	Phaseolus vulgaris NADH glutamate synthase precursor, mRNA, complete cds; nuclear gene for chloroplast product.
48	10.9797	0.00496168	GMFL01-10-A17-F_714	BW656464.1	24901	Arabidopsis thaliana mandelate racemasemuconate lactonizing enzyme family protein (At3g18270) mRNA, complete cds
49	10.9375	0.00350099	BE820577.1_664	BE820577.1	29843	Arabidopsis thaliana mandelate racemasemuconate lactonizing enzyme family protein (At3g18270) mRNA, complete cds
50	10.7016	0.0148262	BI968161.1_483	BI968161.1	22815	Glucose-6-phosphate 1-dehydrogenase
51	10.701	0.00913894	CX708923.1_569	CX708923.1	12770	Cystathionine beta-synthase and related enzymes
52	10.6316	0.0168073	BQ629590.1_508	BQ629590.1	18582	Glucose-6-phosphate 1-dehydrogenase
53	10.2916	0.00172593	BI969629.1_693	BI969629.1	38495	GM830008B10G07 Gm-r1083 Glycine max cDNA clone Gm-r1083-3013 3, mRNA sequence
54	10.245	0.0198211	CA800176.1_514	CA800176.1	38643	Spermidine synthase
55	10.122	0.00548007	BE331586.1_538	BE331586.1	29088	Pisum sativum lipoxygenase LoxN3 (LoxN3) mRNA, partial cds.
56	9.80048	0.0148064	GMFL01-51-F01-F_362	BW683769.1	13945	Glycine max asparagine synthetase 1 (AS1) mRNA, complete cds.
57	9.7062	0.0101064	BI946107.1_266	BI946107.1	38529	Glycine max asparagine synthetase 1 (AS1) mRNA, complete cds.
58	9.43479	0.00287096	GMFL01-07-K13-F_685	BW654615.1	14847	Glycine max beta-ketoacyl-ACP synthetase I-2 mRNA, complete cds; nuclear gene for proplastid product.
59	9.39384	0.00941948	BU764593.1_470	BU764593.1	20383	Lotus corniculatus var. japonicus genomic DNA, chromosome 4, clone:LjT36E18, TM0288, complete sequence
60	8.89326	0.0118932	BQ297613.1_333	BQ297613.1	8217	Oryza sativa (japonica cultivar-group) putative inositol 1,3,4-trisphosphate 56-kinase (OSJNBa0071K19.6), mRNA
61	8.83706	0.0172371	GMFL01-15-J13-R_221	BW659175.1	32376	Glycine max asparagine synthetase mRNA, complete cds.
62	8.75802	0.0104773	CX701675.1_571	CX701675.1	28283	Medicago truncatula clone mth1-10d10, complete sequence
63	8.63172	0.000984966	AW596714.1_373	AW596714.1	28980	Glycine max cDNA clone GENOME SYSTEMS CLONE ID: Gm-c1032-2015 5, mRNA sequence
64	8.33417	0.00221261	GMFL01-14-F20-R_547	BW658706.1	32403	Glycine max asparagine synthetase 2 (AS2) mRNA, complete cds.
65	8.28317	0.0347336	CO984232.1_430	CO984232.1	25089	GM89021B1E07.r1 Gm-r1089 Glycine max cDNA clone Gm-r1089-7909 3, mRNA sequence
66	8.04628	0.0347589	BM887504.1_276	BM887504.1	35677	sam39e02.y1 Gm-c1068 Glycine max cDNA clone SOYBEAN CLONE ID: Gm-c1068-7131 5 similar to TR:Q39890 Q39890 CALMODULIN. ;, mRNA sequence
67	8.04147	0.00669061	AI973637.1_410	AI973637.1	20522	Lotus corniculatus var. japonicus genomic DNA, chromosome 4, clone:LjT36E18, TM0288, complete sequence
68	8.02209	0.000818268	AI461133.1_53	AI461133.1	22643	CREB binding proteinP300 and related TAZ Zn-finger proteins
69	7.70339	0.0114147	CF806920.1_631	CF806920.1	39359	Tyrosine kinase specific for activated (GTP-bound) p21cdc42Hs
70	7.69543	0.00210512	GMFL01-03-P24-R_401	BW652435.1	40027	P.sativum mRNA for ferrodoxin NADP oxidoreductase.
71	7.6029	0.0351435	GMFL01-40-C20-F_517	BW676134.1	31606	Glycine max cDNA clone GENOME SYSTEMS CLONE ID: Gm-c1082-2286 5 similar to TR:O22742 O22742 HYPOTHETICAL 43.3 KD PROTEIN. ;, mRNA sequence.
72	7.51098	0.0403042	GMFL01-32-M20-R_380	BW671116.1	38853	Lotus corniculatus var. japonicus genomic DNA, chromosome 1, clone:LjT01K12, TM0058a, complete sequence
73	7.18117	0.0342517	GMFL01-44-I14-R_344	BW679106.1	42920	Glycine max cDNA clone GENOME SYSTEMS CLONE ID: Gm-c1028-8758 5, mRNA sequence.
74	7.18109	0.0177248	CX704344.1_828	CX704344.1	23783	Predicted carbonic anhydrase involved in protection against oxidative damage
75	7.05801	0.0159068	BQ273575.1_195	BQ273575.1	11741	Glycine max cDNA clone SOYBEAN CLONE ID: Gm-c1054-3866 5, mRNA sequence
76	6.99794	0.00957905	BU080861.1_516	BU080861.1	9661	Tyrosine kinase specific for activated (GTP-bound) p21cdc42Hs
77	6.94849	0.00225196	GMFL01-17-B06-F_54	BW660169.1	32332	Glycine max glutamine synthetase precursor, mRNA, complete cds; nuclear gene for chloroplast product.
78	6.94751	0.00312665	AI495188.1_147	AI495188.1	26710	Medicago truncatula clone mth2-12a18, complete sequence
79	6.93974	0.0131064	BI974195.1_489	BI974195.1	25133	Glycine max cDNA clone GENOME SYSTEMS CLONE ID: Gm-c1065-9127 5 similar to TR:Q9SH00 Q9SH00 F28K19.22. ;, mRNA sequence
80	6.83337	0.00390163	GMFL01-13-O10-R_518	BW657895.1	40529	Aspartyl protease
81	6.79439	0.0185488	BE821041.1_649	BE821041.1	41318	AAA+-type ATPase
82	6.74915	0.0110143	AW350175.1_289	AW350175.1	31985	Medicago truncatula clone mth2-12a18, complete sequence
83	6.65403	0.0160485	GMFL01-41-A21-F_344	BW676747.1	11081	Lotus corniculatus var. japonicus mRNA for SerThr protein kinase, complete cds, clone:LNZ003.
84	6.64046	0.00115082	GMFL01-13-F13-R_592	BW657949.1	8966	Vigna radiata arg2 mRNA.
85	6.53706	0.00321047	BE330294.1_436	BE330294.1	38593	LOB domain protein 41
86	6.49731	0.0350996	BI469169.1_494	BI469169.1	30175	Glycine max phosphoenolpyruvate carboxylase (PEPC4) mRNA, complete cds.
87	6.40238	0.00380953	AW703989.1_41	AW703989.1	24483	Glycine max cDNA clone GENOME SYSTEMS CLONE ID: Gm-c1028-3286 5 similar to TR:O80804 O80804 T8F5.10. ;, mRNA sequence
88	6.394	0.0136853	GMFL01-24-H08-R_422	BW665307.1	41580	Tyrosine kinase specific for activated (GTP-bound) p21cdc42Hs
89	6.39329	0.0046995	AW350292.1_280	AW350292.1	28291	Medicago truncatula clone mth2-12a18, complete sequence
90	6.38142	0.00184022	GMFL01-13-P05-R_651	BW657805.1	25830	Glycine max asparagine synthetase 1 (AS1) mRNA, complete cds.
91	6.34115	0.00950287	BI425016.1_344	BI425016.1	37337	Hypothetical 21.1 kDa protein in fasciation locus (ORF6)
92	6.33377	0.03904	CX709979.1_481	CX709979.1	44484	gmrtDrNS01_14-D_M13R_D04_026.s3 Water stressed 48h segment 1 gmrtDrNS01 Glycine max cDNA 3, mRNA sequence
93	6.22172	0.00625125	CA783339.1_705	CA783339.1	43963	Oryza sativa (japonica cultivar-group) putative inositol 1,3,4-trisphosphate 56-kinase (OSJNBa0071K19.6), mRNA
94	6.20455	0.00556396	GMFL01-05-C15-R_440	BW653337.1	39327	GM830008A22H07 Gm-r1083 Glycine max cDNA clone Gm-r1083-3038 3, mRNA sequence.
95	6.15172	0.00878872	GMFL01-15-F24-R_255	BW659466.1	12894	Glycine max asparagine synthetase mRNA, complete cds.
96	6.14885	0.00140063	GMFL01-39-K11-R_428	BW675776.1	38580	GM830003B12E12 Gm-r1083 Glycine max cDNA clone Gm-r1083-1007 3, mRNA sequence.
97	6.04701	0.0154133	CO983501.1_510	CO983501.1	13956	GM89019A1C08.r1 Gm-r1089 Glycine max cDNA clone Gm-r1089-7023 3, mRNA sequence
98	5.82951	0.0444346	GMFL01-27-E10-R_314	BW667276.1	32457	Arabidopsis thaliana myb family transcription factor (At1g13300) mRNA, complete cds
99	5.66204	0.01239	GMFL01-19-M05-R_75	BW662061.1	32896	Lotus corniculatus var. japonicus mRNA for SerThr protein kinase, complete cds, clone:LNZ003.
100	5.65681	0.00635453	BF068617.1_562	BF068617.1	22260	Glycine max cDNA clone GENOME SYSTEMS CLONE ID: Gm-c1065-1091 5 similar to TR:Q9SZS1 Q9SZS1 HYPOTHETICAL 46.8 KD PROTEIN. ;, mRNA sequence
101	5.64931	0.0144349	BE475286.1_444	BE475286.1	27393	Lotus corniculatus var. japonicus mRNA for SerThr protein kinase, complete cds, clone:LNZ003.
102	5.62469	0.0432417	CO980387.1_175	CO980387.1	8959	GM89007B2H07.r1 Gm-r1089 Glycine max cDNA clone Gm-r1089-2678 3, mRNA sequence
103	5.54639	0.0228181	AW100248.1_26	AW100248.1	24644	Lotus corniculatus var. japonicus genomic DNA, chromosome 4, clone:LjT14C18, TM0330, complete sequence
104	5.54495	0.0386547	CO978711.1_640	CO978711.1	26394	GATA-456 transcription factors
105	5.51753	0.0196243	BE805634.1_378	BE805634.1	2843	Glycine max asparagine synthetase 2 (AS2) mRNA, complete cds.
106	5.39182	0.00460027	GMFL01-49-G19-R_516	BW682463.1	3654	GM880015B10D02 Gm-r1088 Glycine max cDNA clone Gm-r1088-5547 3, mRNA sequence.
107	5.25886	0.0313098	GMFL01-06-M12-R_331	BW653915.1	3231	GM830004B22D12 Gm-r1083 Glycine max cDNA clone Gm-r1083-1344 3, mRNA sequence.
108	5.22568	0.0158638	CX547707.1_529	CX547707.1	23360	gmrtDrNS01_11-A_M13R_D08_058.s4 Water stressed 48h segment 2 gmrtDrNS01 Glycine max cDNA 3, mRNA sequence
109	5.21348	0.00702075	GMFL01-43-H16-R_100	BW678410.1	31100	Glycine max asparagine synthetase mRNA, complete cds.
110	5.20197	0.00395651	GMFL01-30-C15-R_414	BW669295.1	4982	P.sativum mRNA for ferrodoxin NADP oxidoreductase.
111	5.18133	0.00190458	CA936913.1_509	CA936913.1	40145	Molybdopterin biosynthesis protein
112	5.05133	0.0247517	BM891108.1_471	BM891108.1	19366	Glycine max cDNA clone SOYBEAN CLONE ID: Gm-c1068-5409 5, mRNA sequence
113	5.04026	0.0206593	BI969243.1_662	BI969243.1	11984	NADH-dehydrogenase (ubiquinone)
114	4.91637	0.00797361	GMFL01-02-G18-R_447	BW651719.1	23216	GM880022B10C10 Gm-r1088 Glycine max cDNA clone Gm-r1088-8203 3, mRNA sequence.
115	4.82933	0.0119159	GMFL01-43-O18-R_13	BW678698.1	32693	Lotus corniculatus var. japonicus mRNA for SerThr protein kinase, complete cds, clone:LNZ003.
116	4.68406	0.00221128	CO981076.1_554	CO981076.1	36654	GM89010A1D07.r1 Gm-r1089 Glycine max cDNA clone Gm-r1089-3613 3, mRNA sequence
117	4.65326	0.0215233	GMFL01-34-O04-R_283	BW672563.1	8014	Lotus corniculatus var. japonicus mRNA for SerThr protein kinase, complete cds, clone:LNZ003.
118	4.62946	0.00829298	BQ740771.1_347	BQ740771.1	16267	Glycine max cDNA clone SOYBEAN CLONE ID: Gm-c1076-3098 5 similar to TR:O49332 O49332 PUTATIVE TROPINONE REDUCTASE. ;, mRNA sequence
119	4.58467	0.0279488	BE331324.1_508	BE331324.1	39163	Acyl-CoA synthetase
120	4.57818	0.0132352	BI970786.1_646	BI970786.1	17052	Oryza sativa (japonica cultivar-group) putative inositol 1,3,4-trisphosphate 56-kinase (OSJNBa0071K19.6), mRNA
121	4.56274	0.00534746	AW349137.1_709	AW349137.1	21180	Glycine max mRNA for ornithine decarboxylase (odc1 gene).
122	4.46277	0.00216969	CF807331.1_315	CF807331.1	27570	psHB023xG01f USDA-IFAFS:Expression of Phytophthora sojae genes during infection and propagation Glycine max cDNA clone sHB023G01 5, mRNA sequence
123	4.45402	0.0283416	BE824371.1_578	BE824371.1	21302	GM700023B10G3 Gm-r1070 Glycine max cDNA clone Gm-r1070-9149 3, mRNA sequence
124	4.45081	0.0404678	BQ741901.1_501	BQ741901.1	4151	S.rostrata mRNA for early nodulin 40
125	4.44708	0.0208933	BM309416.1_61	BM309416.1	9119	Oryza sativa (japonica cultivar-group) hypothetical protein (OSJNBa0055P24.1), mRNA
126	4.41402	0.00537766	BQ253937.1_451	BQ253937.1	1122	Arabidopsis thaliana LOB domain protein 39 lateral organ boundaries domain protein 39 (LBD39) (At4g37540) mRNA, complete cds
127	4.39558	0.0390938	GMFL01-07-G23-R_600	BW654899.1	13756	A.glutinosa mRNA for thiazole biosynthetic enzyme.
128	4.36843	0.00490176	BG156137.1_529	BG156137.1	2279	NAD-dependent malate dehydrogenase
129	4.30444	0.00954771	GMFL01-42-B15-R_354	BW677486.1	37476	unknown protein
130	4.28891	0.0376114	BU550675.1_486	BU550675.1	37061	Serinethreonine protein kinase
131	4.2799	0.0303837	CF921802.1_580	CF921802.1	4245	Zea mays mRNA for autophagy protein 9 (atg9 gene).
132	4.27554	0.0057758	BU548810.1_658	BU548810.1	41611	Arabidopsis thaliana protein kinase family protein peptidoglycan-binding LysM domain-containing protein (At1g51940) mRNA, complete cds
133	4.27363	0.00778572	BU765673.1_412	BU765673.1	22346	Arabidopsis thaliana LOB domain protein 16 lateral organ boundaries domain protein 16 (LBD16) (At2g42430) mRNA, complete cds
134	4.26141	0.0154954	BU544512.1_566	BU544512.1	9982	WD40-repeat-containing subunit of the 18S rRNA processing complex
135	4.21216	0.0193972	BI970501.1_579	BI970501.1	21873	GM830010B20A09 Gm-r1083 Glycine max cDNA clone Gm-r1083-3498 3, mRNA sequence
136	4.14324	0.000478118	CO985443.1_680	CO985443.1	4425	Molybdopterin biosynthesis protein
137	4.1404	0.0384939	AI965659.1_1	AI965659.1	31677	Glycine max cDNA clone GENOME SYSTEMS CLONE ID: Gm-c1018-690 5, mRNA sequence
138	4.11315	0.0316253	GMFL01-24-L23-R_564	BW665511.1	27071	Glycine max cDNA clone SOYBEAN CLONE ID: Gm-c1071-4462 5 similar to TR:Q9SCK2 Q9SCK2 HYPOTHETICAL 11.2 KD PROTEIN. ;, mRNA sequence.
139	4.06703	0.0194702	AW595962.1_238	AW595962.1	22867	Glycine max cDNA clone GENOME SYSTEMS CLONE ID: Gm-c1032-194 5 similar to SW:SPE2_HYONI O48659 SPERMIDINE SYNTHASE 2 ;, mRNA sequence
140	4.05269	0.0168378	CX702963.1_699	CX702963.1	36287	Phaseolus vulgaris NADH glutamate synthase precursor, mRNA, complete cds; nuclear gene for chloroplast product.
141	4.02932	0.0190725	GMFL01-35-E08-R_405	BW672830.1	10778	Arabidopsis thaliana CBS domain-containing protein (At2g14520) mRNA, complete cds
142	4.02546	0.00253681	BU926597.1_511	BU926597.1	14071	Predicted membrane protein, contains two CBS domains
143	3.98755	0.0251619	BU549976.1_543	BU549976.1	22535	GM880015B10G06 Gm-r1088 Glycine max cDNA clone Gm-r1088-5699 3, mRNA sequence
144	3.9713	0.00922908	AW306163.1_185	AW306163.1	36240	Vigna unguiculata VuP5CS mRNA, complete cds.
145	3.95995	0.0486754	CO980612.1_674	CO980612.1	28559	Lotus corniculatus var. japonicus genomic DNA, chromosome 2, clone:LjT37H21, TM1032, complete sequence
146	3.94152	0.00202025	BI946271.1_440	BI946271.1	5315	Cucurbita sp. pMCPN60-1 mRNA for chaperonin 60.
147	3.92097	0.0284307	BE024005.1_419	BE024005.1	30820	Glutaredoxin and related proteins
148	3.91597	0.0245775	CX710971.1_982	CX710971.1	29742	gmrtDrNS01_25-D_M13R_F01_005.s2 Water stressed 5h segment 2 gmrtDrNS01 Glycine max cDNA 3, mRNA sequence
149	3.90437	0.0219232	BQ272729.1_360	BQ272729.1	12573	Sulfatebicarbonateoxalate exchanger SAT-1 and related transporters (SLC26 family)
150	3.81745	0.0181173	BM891277.1_317	BM891277.1	13553	Medicago truncatula chromosome 7 BAC clone mth2-22c10, complete sequence
151	3.80222	0.00550327	BI968929.1_166	BI968929.1	23439	Pisum sativum nodule-enhanced malate dehydrogenase (nemdh) mRNA, complete cds.
152	3.7955	0.0185247	BI786161.1_431	BI786161.1	37053	Medicago truncatula chromosome 2 BAC clone mth2-193p1, complete sequence
153	3.73072	0.04411	CX702070.1_818	CX702070.1	21270	Medicago truncatula clone mth2-28m10, complete sequence
154	3.7117	0.00294113	BM085842.1_467	BM085842.1	37492	Ribosome biogenesis protein - Nop56pSik1p
155	3.68532	0.0308199	BU084056.1_529	BU084056.1	23233	Dehydrogenases with different specificities (related to short-chain alcohol dehydrogenases)
156	3.679	0.0150246	BE660046.1_490	BE660046.1	14178	Predicted protein tyrosine phosphatase
157	3.67594	0.00176382	GMFL01-33-M09-R_411	BW671808.1	1349	Phaseolus vulgaris clone PvD23 malate dehydrogenase-like mRNA, partial sequence.
158	3.64705	0.00308817	BU550174.1_643	BU550174.1	40577	Predicted membrane protein, contains two CBS domains
159	3.61501	0.0449673	BE660664.1_498	BE660664.1	41456	Glycine max protein kinase (PK6) mRNA, complete cds.
160	3.60208	0.0244043	CA853290.1_483	CA853290.1	39351	B06E05.seq cDNA Peking library 12hr SCN3 Glycine max cDNA clone B06E05 5, mRNA sequence
161	3.58838	0.0234267	CA851920.1_416	CA851920.1	36215	Flaveria trinervia pck4-9 mRNA for phosphoenolpyruvate carboxykinase, complete cds.
162	3.5764	0.02212	CO979503.1_643	CO979503.1	30682	GM89005A1G12.r1 Gm-r1089 Glycine max cDNA clone Gm-r1089-1847 3, mRNA sequence
163	3.57632	0.00675899	GMFL01-37-J06-F_506	BW674371.1	33556	Mitochondrial chaperonin, Cpn60Hsp60p
164	3.55551	0.0484962	BE802895.1_553	BE802895.1	30378	Uncharacterized conserved protein
165	3.5504	0.0343233	BI893524.1_349	BI893524.1	33391	Oryza sativa (japonica cultivar-group) cDNA clone:001-029-G01, full insert sequence.
166	3.52485	0.0304306	BM085116.1_515	BM085116.1	21844	Glycine max cDNA clone SOYBEAN CLONE ID: Gm-c1066-4407 5, mRNA sequence
167	3.51658	0.00765855	CO982966.1_357	CO982966.1	14989	Arabidopsis thaliana expressed protein (At3g29575) mRNA, complete cds
168	3.4866	0.0102935	GMFL01-46-L02-F_116	BW680563.1	34439	Glycine max cDNA clone SOYBEAN CLONE ID: Gm-c1036-13548 5 similar to TR:Q9SQY3 Q9SQY3 F13M14.19 PROTEIN. ;, mRNA sequence.
169	3.48504	0.00558192	GMFL01-47-K04-F_321	BW681221.1	32410	Cl- channel CLC-7 and related proteins (CLC superfamily)
170	3.48475	0.00351625	AI901267.1_342	AI901267.1	29472	Glycine max cDNA clone GENOME SYSTEMS CLONE ID: Gm-c1014-675 5 similar to TR:O04520 O04520 SEQUENCE OF BAC F20P5 FROM ARABIDOPSIS THALIANA CHROMOSOME 1, COMPLETE SEQUENCE. ;, mRNA sequence
171	3.46033	0.0143236	CX711515.1_684	CX711515.1	7239	Cl- channel CLC-7 and related proteins (CLC superfamily)
172	3.44334	0.0372032	BF070323.1_321	BF070323.1	39178	Glycine max cDNA clone GENOME SYSTEMS CLONE ID: Gm-c1065-1578 5, mRNA sequence
173	3.44052	0.00695064	BM094313.1_438	BM094313.1	1501	Lotus corniculatus var. japonicus genomic DNA, chromosome 5, clone:LjT01K09, TM0278, complete sequence
174	3.43867	0.0193421	CO983145.1_636	CO983145.1	8283	Predicted 3-5 exonuclease
175	3.40742	0.0175925	BM521592.1_231	BM521592.1	5626	Glycine max cDNA clone SOYBEAN CLONE ID: Gm-c1036-7605 5, mRNA sequence
176	3.39763	5.10328e-05	BI943421.1_486	BI943421.1	21345	Mitochondrial chaperonin, Cpn60Hsp60p
177	3.39044	0.0079745	BM308226.1_513	BM308226.1	1629	Protein arginine N-methyltransferase PRMT1 and related enzymes
178	3.38974	0.0284367	AW186460.1_596	AW186460.1	28427	Glycine max cDNA clone GENOME SYSTEMS CLONE ID: Gm-c1019-2114 5 similar to SW:RRF_ECOLI P16174 RIBOSOME RECYCLING FACTOR ;, mRNA sequence
179	3.38519	0.00310647	GMFL01-30-G13-R_424	BW669473.1	14614	gmrtDrNS01_23-D_M13R_G09_067.s3 Water stressed 48h segment 1 gmrtDrNS01 Glycine max cDNA 3, mRNA sequence.
180	3.35487	0.0415538	CA801871.1_410	CA801871.1	21805	Glycine max cDNA clone SOYBEAN CLONE ID: Gm-c1036-14151 5 similar to TR:Q16861 Q16861 CYSTEINE-RICH PROTEIN ;, mRNA sequence
181	3.31077	0.0237993	AW351152.1_664	AW351152.1	13440	Pyrophosphate-dependent phosphofructo-1-kinase
182	3.29977	0.0216625	GMFL01-22-A11-R_322	BW663628.1	24289	Cicer arietinum mRNA for alpha-expansin (expa1 gene), clone Ca-EXPA1.
183	3.28559	0.000139934	CX703123.1_834	CX703123.1	29560	AAA+-type ATPase
184	3.28327	0.0204417	GMFL01-24-N06-F_522	BW665570.1	26192	Glycine max cDNA clone SOYBEAN CLONE ID: Gm-c1074-3675 5 similar to TR:O64537 O64537 YUP8H12R.24 PROTEIN. ;, mRNA sequence.
185	3.26884	0.027447	CX706579.1_780	CX706579.1	26246	WD40-repeat-containing subunit of the 18S rRNA processing complex
186	3.26759	0.0442085	CA850765.1_375	CA850765.1	24330	Arabidopsis thaliana expressed protein (At1g49000) mRNA, complete cds
187	3.25898	0.0222724	GMFL01-39-H19-R_21	BW675654.1	15985	Reticuline oxidase precursor (EC 1.21.3.3) (Berberine-bridge-forming enzyme) (BBE) (Tetrahydroprotoberberine synthase)
188	3.2566	0.0398102	CD396357.1_651	CD396357.1	23402	Gm_ck16605 Soybean induced by Salicylic Acid Glycine max cDNA 3, mRNA sequence
189	3.25316	0.00374156	BQ296723.1_148	BQ296723.1	37197	Vigna unguiculata aminoimidazolecarboximide ribonucleotide transformylaseinosine monophosphate cyclohydrolase (pur9) mRNA, complete cds.
190	3.24435	0.0314074	BU764215.1_491	BU764215.1	26185	TPA: Glycine max putative phytosulfokine peptide precursor (PSK3) mRNA, complete cds
191	3.24236	0.0461836	CO982526.1_678	CO982526.1	10398	rRNA processing protein Rrp5
192	3.23457	0.0149487	BE330031.1_463	BE330031.1	16243	Uncharacterized conserved protein
193	3.22684	0.00376261	GMFL01-32-I06-R_443	BW670920.1	22844	Glycine max nucleolar histone deacetylase HD2-P39 mRNA, complete cds.
194	3.22416	0.00389936	AW830247.1_362	AW830247.1	21636	Molecular chaperone (HSP90 family)
195	3.21451	0.00273193	BE807152.1_182	BE807152.1	5438	Elongation factor-type GTP-binding protein
196	3.21087	0.00966886	CX707800.1_920	CX707800.1	1588	ATP-dependent RNA helicase
197	3.20191	0.013161	GMFL01-46-A12-R_473	BW680115.1	9941	Uncharacterized conserved protein
198	3.19722	0.031392	GMFL01-17-K10-R_517	BW660594.1	30063	Glycine max cDNA clone GENOME SYSTEMS CLONE ID: Gm-c1019-6343 5 similar to SW:AAPC_PENCL Q40784 POSSIBLE APOSPORY-ASSOCIATED PROTEIN C. ;, mRNA sequence.
199	3.19122	0.00149898	BE822100.1_626	BE822100.1	24758	Ribosome recycling factor
200	3.19073	0.0479159	CO982781.1_742	CO982781.1	33690	Arabidopsis thaliana male sterility MS5 family protein (At5g48850) mRNA, complete cds
201	3.19023	0.00749477	GMFL01-11-B11-R_505	BW656857.1	42225	Arabidopsis thaliana AP2 domain-containing transcription factor, putative (At4g39780) mRNA, complete cds
202	3.18523	0.0443632	CA820308.1_7	CA820308.1	24495	GATA-456 transcription factors
203	3.17674	0.0114651	BM522880.1_457	BM522880.1	10491	Pisum sativum SAR DNA-binding protein (SARBP-2) mRNA, complete cds.
204	3.16927	0.00361345	BG362684.1_483	BG362684.1	25702	Glycine max cDNA clone GENOME SYSTEMS CLONE ID: Gm-c1040-3987 5 similar to TR:O13648 O13648 ARGININE N-METHYLTRANSFERASE. ;, mRNA sequence
205	3.16678	0.00105874	AW755683.1_374	AW755683.1	5064	AAA+-type ATPase
206	3.16458	0.0427683	AW707073.1_21	AW707073.1	468	Glycine max mRNA for diamine oxidase (dao gene).
207	3.14229	0.00316175	GMFL01-14-J03-R_635	BW658282.1	12057	Mitochondrial chaperonin, Cpn60Hsp60p
208	3.14111	0.00298124	CX701984.1_661	CX701984.1	9420	gmrtDrNS01_14-A_M13R_D07_057.s3 Water stressed 48h segment 1 gmrtDrNS01 Glycine max cDNA 3, mRNA sequence
209	3.13886	0.00138429	GMFL01-42-F15-R_355	BW677654.1	43582	Lotus corniculatus var. japonicus genomic DNA, chromosome 4, clone:LjT10G08, TM0175, complete sequence
210	3.1381	0.0434495	CX701125.1_899	CX701125.1	1937	gmrtDrNS01_34-A_M13R_G08_052.s4 Water stressed 48h segment 2 gmrtDrNS01 Glycine max cDNA 3, mRNA sequence
211	3.10883	0.0400073	CO983872.1_241	CO983872.1	25385	Glycine max gene for Bd 30K, complete cds
212	3.10721	0.00128062	BU090159.1_336	BU090159.1	33671	Glycine max cDNA clone GENOME SYSTEMS CLONE ID: Gm-c1052-965 5 similar to SW:YI79_ARATH O22288 HYPOTHETICAL 47.9 KD PROTEIN T5I7.9 IN CHROMOSOME II. ;, mRNA sequence
213	3.10652	0.0480927	BI785579.1_511	BI785579.1	13082	Glycine max cDNA clone GENOME SYSTEMS CLONE ID: Gm-c1065-6014 5, mRNA sequence
214	3.10028	0.0061771	AW756007.1_531	AW756007.1	29337	Mitochondrial chaperonin, Cpn60Hsp60p
215	3.09015	0.0234725	BF426188.1_388	BF426188.1	28008	Vitis vinifera pectate lyase (Pel) mRNA, complete cds.
216	3.08944	0.0124892	CA936876.1_497	CA936876.1	23799	SAM-dependent methyltransferases
217	3.08156	0.0202268	CA935876.1_512	CA935876.1	36674	Oryza sativa (japonica cultivar-group), predicted mRNA
218	3.08053	0.00121301	BG652789.1_325	BG652789.1	11067	Glycine max cDNA clone GENOME SYSTEMS CLONE ID: Gm-c1055-2361 5, mRNA sequence
219	3.08048	0.0314595	BM732835.1_388	BM732835.1	37312	Proline synthetase co-transcribed protein
220	3.07829	0.0079063	GMFL01-22-K14-F_377	BW664065.1	22145	Arabidopsis thaliana expressed protein (At4g39690) mRNA, complete cds
221	3.07402	0.0289296	BE823403.1_563	BE823403.1	637	GM700019B20B11 Gm-r1070 Glycine max cDNA clone Gm-r1070-7390 3, mRNA sequence
222	3.0645	0.00212852	GMFL01-15-O22-R_438	BW659428.1	22652	Putative mitochondrialchloroplast ribosomal protein L45
223	3.06248	0.00474503	GMFL01-34-J20-R_505	BW672377.1	39577	Lotus corniculatus var. japonicus genomic DNA, chromosome 1, clone:LjT11J24, TM0185, complete sequence
224	3.05394	0.0448062	GMFL01-06-B24-R_378	BW654231.1	25922	Medicago truncatula clone mth2-11c8, complete sequence
225	3.05259	0.0436429	CX706478.1_832	CX706478.1	38883	gmrtDrNS01_12-C_M13R_E04_024.s1 Water stressed 5h segment 1 gmrtDrNS01 Glycine max cDNA 3, mRNA sequence
226	3.0474	0.00722588	CF807322.1_563	CF807322.1	1993	P.vulgaris mRNA for 70 kD heat shock protein.
227	3.03062	0.0174724	GMFL01-34-G07-R_432	BW672225.1	18735	gmrtDrNS01_23-D_M13R_H09_065.s2 Water stressed 5h segment 2 gmrtDrNS01 Glycine max cDNA 3, mRNA sequence.
228	3.01713	0.00800115	CO984589.1_716	CO984589.1	26763	Lotus corniculatus var. japonicus genomic DNA, chromosome 1, clone:LjT17D07, TM0322, complete sequence
229	3.00581	0.000478382	BU548679.1_525	BU548679.1	12562	Mitochondrial ATP-dependent protease PIM1LON
230	3.00265	0.0159579	GMFL01-15-H16-F_658	BW659253.1	19915	Ubiquitin carboxyl-terminal hydrolase
231	2.99177	0.00929073	AW133489.1_268	AW133489.1	22124	Glycine max cDNA clone GENOME SYSTEMS CLONE ID: Gm-c1015-1713 5, mRNA sequence
232	2.9914	0.031986	AW397732.1_157	AW397732.1	29983	Populus trichocarpa clone Pop1-037B22, complete sequence
233	2.98864	0.0128061	GMFL01-14-B22-R_415	BW658753.1	19329	gmrtDrNS01_36-D_M13R_B03_029.s3 Water stressed 48h segment 1 gmrtDrNS01 Glycine max cDNA 3, mRNA sequence.
234	2.97496	0.00765869	CO982071.1_566	CO982071.1	24467	Mitochondrial chaperonin, Cpn60Hsp60p
235	2.97487	0.0022362	AW309535.1_520	AW309535.1	21702	60S ribosomal protein L18A
236	2.97243	0.0221856	GMFL01-23-E23-F_109	BW664505.1	7895	Medicago truncatula clone mth2-13h15, complete sequence
237	2.96544	0.00460533	AW780907.1_449	AW780907.1	10435	Medicago truncatula clone mth2-17l1, complete sequence
238	2.9622	0.0282193	BU761689.1_511	BU761689.1	28857	U3 small nucleolar ribonucleoprotein (snoRNP) subunit - Mpp10p
239	2.95945	0.00188505	GMFL01-06-N21-R_333	BW654167.1	35012	Populus x canescens actin depolymerizing factor mRNA, partial cds.
240	2.95714	0.0015937	BM143354.1_105	BM143354.1	6788	Glycine max cDNA clone SOYBEAN CLONE ID: Gm-c1072-2326 5, mRNA sequence
241	2.95454	0.044832	AW233902.1_267	AW233902.1	26535	sf31g03.y1 Gm-c1028 Glycine max cDNA clone GENOME SYSTEMS CLONE ID: Gm-c1028-1613 5, mRNA sequence
242	2.95	0.0165489	GMFL01-01-H12-F_389	BW650990.1	38738	Medicago truncatula clone mth2-194a22, complete sequence
243	2.94007	0.000945906	AW704246.1_425	AW704246.1	40908	Medicago truncatula clone mth2-15f9, complete sequence
244	2.93857	0.0354268	BF596487.1_576	BF596487.1	44236	Pisum sativum chaperonin precursor mRNA, chloroplast gene encoding chloroplast protein, complete cds.
245	2.93545	0.0171568	GMFL01-41-C05-R_436	BW676809.1	16820	6-phosphogluconate dehydrogenase
246	2.92875	0.0103023	BU081966.1_536	BU081966.1	26751	Glycine max cDNA clone SOYBEAN CLONE ID: Gm-c1049-5719 5 similar to TR:O64537 O64537 YUP8H12R.24 PROTEIN. ;, mRNA sequence
247	2.92768	0.000409027	CO978631.1_453	CO978631.1	28033	Molecular chaperone (HSP90 family)
248	2.92697	0.048536	BF008665.1_281	BF008665.1	42259	Glycine max protein kinase (PK6) mRNA, complete cds.
249	2.9219	0.0156911	CO984550.1_541	CO984550.1	22003	Lotus corniculatus var. japonicus genomic DNA, chromosome 1, clone:LjT23D08, TM0220, complete sequence
250	2.91129	0.0288472	CF921619.1_558	CF921619.1	21189	DNA-directed RNA polymerase III subunit
251	2.91	0.0161489	GMFL01-39-M22-R_376	BW675879.1	32973	Proline synthetase co-transcribed protein
252	2.90869	0.00381815	BU547003.1_574	BU547003.1	45066	AAA+-type ATPase
253	2.90803	0.0150131	BG789531.1_422	BG789531.1	15949	Glycine max cDNA clone GENOME SYSTEMS CLONE ID: Gm-c1064-3072 5, mRNA sequence
254	2.90236	0.0318243	GMFL01-05-C18-F_468	BW653418.1	11719	Glycine max putative plastid glucose 6 phosphatephosphate translocator mRNA, complete cds; nuclear gene for plastid product.
255	2.89374	0.0297189	AW703740.1_408	AW703740.1	35319	Glycine max cDNA clone GENOME SYSTEMS CLONE ID: Gm-c1028-3065 5 similar to TR:Q9ZWJ3 Q9ZWJ3 UDP-GLUCOSE GLUCOSYLTRANSFERASE. ;, mRNA sequence
256	2.89361	0.043382	BE807880.1_390	BE807880.1	16056	P.sativum mRNA encoding DNA-binding protein PD2.
257	2.88901	0.00315936	AW704289.1_353	AW704289.1	14884	Glycine max cDNA clone GENOME SYSTEMS CLONE ID: Gm-c1028-3656 5, mRNA sequence
258	2.88142	0.039893	BM188514.1_527	BM188514.1	8576	Glycine max cDNA clone SOYBEAN CLONE ID: Gm-c1074-4505 5 similar to TR:Q9ZPV5 Q9ZPV5 T30D6.27 PROTEIN. ;, mRNA sequence
259	2.86987	0.0021024	GMFL01-32-B24-R_267	BW670643.1	17167	Glycine max cDNA clone GENOME SYSTEMS CLONE ID: Gm-c1027-3201 5 similar to TR:Q43638 Q43638 HEAT-SHOCK PROTEIN PRECURSOR. ;, mRNA sequence.
260	2.86766	0.0113929	GMFL01-41-L12-R_392	BW677226.1	22736	Populus x canescens actin depolymerizing factor mRNA, partial cds.
261	2.86652	0.0127595	BM308386.1_422	BM308386.1	34128	Mitochondrial ATP-dependent protease PIM1LON
262	2.8646	0.028924	BU761462.1_543	BU761462.1	21896	Pisum sativum ent-kaurenoic acid oxidase (KAO1) mRNA, complete cds.
263	2.86133	0.00113905	BU549065.1_506	BU549065.1	17364	GM880016A10A07 Gm-r1088 Glycine max cDNA clone Gm-r1088-5773 3, mRNA sequence
264	2.85406	0.0045815	BE660901.1_553	BE660901.1	30414	FKBP-type peptidyl-prolyl cis-trans isomerase
265	2.85293	0.012947	BG237795.1_506	BG237795.1	5085	Predicted P-loop ATPase fused to an acetyltransferase
266	2.84967	0.0136425	CO981545.1_651	CO981545.1	27957	FOG: PPR repeat
267	2.84438	0.0334034	BF071716.1_428	BF071716.1	11975	Glycine max putative plastid glucose 6 phosphatephosphate translocator mRNA, complete cds; nuclear gene for plastid product.
268	2.83437	0.0196857	GMFL01-49-O02-R_121	BW682770.1	39054	Gm_ck30024 Soybean induced by Salicylic Acid Glycine max cDNA 3, mRNA sequence.
269	2.82761	0.0256728	BM528517.1_184	BM528517.1	43531	Lotus corniculatus var. japonicus genomic DNA, chromosome 3, clone:LjT46L11, TM0365, complete sequence
270	2.82502	0.00526354	GMFL01-34-G09-R_468	BW672229.1	12453	Glycine max protein kinase (PK6) mRNA, complete cds.
271	2.82305	0.0211269	CX706533.1_569	CX706533.1	11593	gmrtDrNS01_13-C_M13R_B05_045.s2 Water stressed 5h segment 2 gmrtDrNS01 Glycine max cDNA 3, mRNA sequence
272	2.82012	0.0107877	CX710601.1_604	CX710601.1	32	tRNA and rRNA cytosine-C5-methylase (nucleolar protein NOL1NOP2)
273	2.81048	0.000798237	BI970279.1_619	BI970279.1	32441	GM830010A10D04 Gm-r1083 Glycine max cDNA clone Gm-r1083-3607 3, mRNA sequence
274	2.81042	0.023636	GMFL01-04-P05-R_405	BW652534.1	9545	Medicago truncatula clone mth2-89c9, complete sequence
275	2.80624	0.0099343	BU927504.1_562	BU927504.1	33990	WD40-repeat-containing subunit of the 18S rRNA processing complex
276	2.80416	0.002258	CD413613.1_539	CD413613.1	24064	Gm_ck45179 Soybean induced by Salicylic Acid Glycine max cDNA 3, mRNA sequence
277	2.79901	0.0252878	AW569934.1_425	AW569934.1	24590	FKBP-type peptidyl-prolyl cis-trans isomerase
278	2.79891	0.00177344	BU545483.1_462	BU545483.1	10677	GM880005B20E06 Gm-r1088 Glycine max cDNA clone Gm-r1088-1764 3, mRNA sequence
279	2.79678	0.0222085	CO980197.1_818	CO980197.1	24176	Uncharacterized conserved protein
280	2.79182	0.0417477	BM086618.1_464	BM086618.1	30697	ATP-dependent RNA helicase
281	2.79028	0.00686206	GMFL01-47-L16-R_245	BW681282.1	8048	Medicago truncatula clone mth2-21i24, complete sequence
282	2.78892	0.017485	CX702890.1_772	CX702890.1	24131	gmrtDrNS01_10-B_M13R_F09_069.s3 Water stressed 48h segment 1 gmrtDrNS01 Glycine max cDNA 3, mRNA sequence
283	2.78719	0.000363629	BI969266.1_645	BI969266.1	43014	GM830007B20D11 Gm-r1083 Glycine max cDNA clone Gm-r1083-2494 3, mRNA sequence
284	2.7868	0.0348639	BE021445.1_360	BE021445.1	30042	Glycine max cDNA clone GENOME SYSTEMS CLONE ID: Gm-c1028-7210 5, mRNA sequence
285	2.78624	0.018068	BE210388.1_397	BE210388.1	7118	Arabidopsis thaliana expressed protein (At1g06590) mRNA, complete cds
286	2.78444	0.0272396	CD391559.1_401	CD391559.1	35007	Vernicia fordii aquaporin mRNA, complete cds.
287	2.77837	0.0286259	BE022292.1_257	BE022292.1	29236	Medicago truncatula clone mth2-15d23, complete sequence
288	2.77225	0.0268857	GMFL01-26-O04-F_26	BW667005.1	11683	FOG: RRM domain
289	2.77087	5.57714e-05	GMFL01-09-C01-F_680	BW655622.1	42998	Glycine max precursor monofunctional aspartokinase mRNA, complete cds.
290	2.76566	0.000477311	BM309531.1_496	BM309531.1	2984	Mitochondrial processing peptidase, alpha subunit
291	2.7555	0.0111179	BI972838.1_485	BI972838.1	619	Glycine max cDNA clone GENOME SYSTEMS CLONE ID: Gm-c1065-7573 5 similar to TR:Q9SZ76 Q9SZ76 PUTATIVE C-4 STEROL METHYL OXIDASE. ;, mRNA sequence
292	2.75222	0.0216614	BM177378.1_430	BM177378.1	10537	Nucleolar RNA-associated protein (NRAP)
293	2.75029	0.0360277	BM731572.1_469	BM731572.1	4379	Medicago truncatula clone mth2-14n3, complete sequence
294	2.74987	0.00315614	BM178931.1_474	BM178931.1	8802	WD40-repeat-containing subunit of the 18S rRNA processing complex
295	2.74762	0.0106156	AW153255.1_192	AW153255.1	16431	SAM-dependent methyltransferases
296	2.74244	0.0129073	BE805085.1_299	BE805085.1	28096	40S ribosomal protein S14
297	2.74128	0.0222964	GMFL01-35-F05-R_50	BW672867.1	21063	gmrtDrNS01_05-D_M13R_F11_085.s1 Water stressed 5h segment 1 gmrtDrNS01 Glycine max cDNA 3, mRNA sequence.
298	2.74105	0.000623663	BM527207.1_510	BM527207.1	21496	Uncharacterized conserved protein
299	2.7385	0.00162096	BM107789.1_575	BM107789.1	4458	Glycine max nucleolar histone deacetylase HD2-P39 mRNA, complete cds.
300	2.73808	0.0113895	BE023124.1_316	BE023124.1	8008	Nucleolar RNA-associated protein (NRAP)
301	2.73797	0.00417958	CF807811.1_573	CF807811.1	1126	Mitochondrial chaperonin, Cpn60Hsp60p
302	2.73689	0.0156747	BE658391.1_623	BE658391.1	25476	GM700006A10A2 Gm-r1070 Glycine max cDNA clone Gm-r1070-1923 3, mRNA sequence
303	2.73417	0.0212378	BE608986.1_298	BE608986.1	29636	sn99a09.y1 Gm-c1035 Glycine max cDNA clone GENOME SYSTEMS CLONE ID: Gm-c1035-1937 5 similar to TR:O81237 O81237 PUTATIVE CYTOSOLIC 6-PHOSPHOGLUCONATE DEHYDROGENASE. ;, mRNA sequence
304	2.73393	0.0138102	CO979251.1_716	CO979251.1	417	Pisum sativum SAR DNA-binding protein (SARBP-1) mRNA, complete cds.
305	2.73095	0.0106045	BG511837.1_170	BG511837.1	23263	Glycine max cDNA clone GENOME SYSTEMS CLONE ID: Gm-c1073-2236 5, mRNA sequence
306	2.72628	0.0121771	CD397717.1_621	CD397717.1	22939	Populus tomentosa Gip1-like protein mRNA, complete cds.
307	2.71362	9.39435e-05	BF070961.1_421	BF070961.1	36703	Serine carboxypeptidases (lysosomal cathepsin A)
308	2.70994	0.0197151	BE661127.1_625	BE661127.1	35176	Lotus corniculatus var. japonicus genomic DNA, chromosome 3, clone:LjT20B10, TM0135, complete sequence
309	2.7098	0.0154642	CF806279.1_557	CF806279.1	36889	Protein kinase inhibitor
310	2.70965	0.00727438	BM177100.1_476	BM177100.1	34592	Glycine max cDNA clone SOYBEAN CLONE ID: Gm-c1074-2633 5 similar to TR:O82297 O82297 T32F12.19 PROTEIN. ;, mRNA sequence
311	2.70845	0.00262694	BF067743.1_324	BF067743.1	6517	Glycine max cDNA clone GENOME SYSTEMS CLONE ID: Gm-c1054-1103 5, mRNA sequence
312	2.70312	0.00273566	AW310566.1_31	AW310566.1	32274	Pisum sativum SAR DNA-binding protein (SARBP-2) mRNA, complete cds.
313	2.69569	0.00179281	CA851845.1_376	CA851845.1	159	D18B11_D23_04.ab1 cDNA Peking library 2, 4 day SCN3 Glycine max cDNA clone D18B11 5, mRNA sequence
314	2.69418	0.0184505	BM270832.1_274	BM270832.1	23290	Glycine max cDNA clone SOYBEAN CLONE ID: Gm-c1075-3154 5, mRNA sequence
315	2.69278	0.00611695	CX700912.1_793	CX700912.1	3126	Exosomal 3-5 exoribonuclease complex subunit Rrp40
316	2.68447	0.0065979	BG508269.1_131	BG508269.1	20395	Glycine max cDNA clone GENOME SYSTEMS CLONE ID: Gm-c1073-656 5, mRNA sequence
317	2.68368	0.00404662	BE475648.1_452	BE475648.1	12466	Phosphatidylinositol transfer protein SEC14 and related proteins
318	2.68353	0.0403328	CK768558.1_156	CK768558.1	3377	Gm-r1030-642 Gm-r1030 Glycine max cDNA clone Gm-r1030-642 5, mRNA sequence
319	2.68077	0.00150885	GMFL01-42-E03-R_423	BW677588.1	26133	Pisum sativum SAR DNA-binding protein (SARBP-1) mRNA, complete cds.
320	2.67104	0.00664276	AW757077.1_409	AW757077.1	4891	Nuclear exosomal RNA helicase MTR4, DEAD-box superfamily
321	2.66996	0.00783616	BM143770.1_531	BM143770.1	9352	DNA topoisomerase type II
322	2.66801	0.00443799	BI975097.1_382	BI975097.1	4274	Lycopersicon esculentum clone 113757F, mRNA sequence.
323	2.66407	0.00655101	GMFL01-48-B19-R_493	BW681551.1	34039	Molecular chaperone (HSP90 family)
324	2.65977	0.0172186	BU927382.1_526	BU927382.1	17249	Glycine max cDNA clone SOYBEAN CLONE ID: Gm-c1036-12276 5 similar to TR:O65529 O65529 HYPOTHETICAL 54.1 KD PROTEIN. ;, mRNA sequence
325	2.64798	0.00231462	BG789673.1_282	BG789673.1	20907	Arabidopsis thaliana nodulin family protein (At2g16660) mRNA, complete cds
326	2.64792	0.0382928	AW310835.1_322	AW310835.1	18796	Medicago truncatula type IIB calcium ATPase (MCA1) mRNA, complete cds.
327	2.64689	0.00184838	CX707224.1_646	CX707224.1	16332	gmrtDrNS01_21-C_M13R_H11_081.s2 Water stressed 5h segment 2 gmrtDrNS01 Glycine max cDNA 3, mRNA sequence
328	2.63081	0.0167918	BE822255.1_523	BE822255.1	8577	GM700016B20G7 Gm-r1070 Glycine max cDNA clone Gm-r1070-6470 3, mRNA sequence
329	2.6294	0.00550684	BM092229.1_441	BM092229.1	41994	Glycine max cDNA clone GENOME SYSTEMS CLONE ID: Gm-c1086-1110 5, mRNA sequence
330	2.6253	0.0227434	GMFL01-25-D11-R_352	BW665838.1	24105	gmrtDrNS01_36-B_M13R_G10_068.s4 Water stressed 48h segment 2 gmrtDrNS01 Glycine max cDNA 3, mRNA sequence.
331	2.6245	0.00227057	BE190745.1_101	BE190745.1	13841	so22f05.y1 Gm-c1037 Glycine max cDNA clone GENOME SYSTEMS CLONE ID: Gm-c1037-2938 5 similar to SW:RBS1_SOYBN P00865 RIBULOSE BISPHOSPHATE CARBOXYLASE SMALL CHAIN 1 PRECURSOR ;, mRNA sequence
332	2.62389	0.024158	GMFL01-08-L10-R_700	BW655220.1	19938	Arabidopsis thaliana F-box family protein (FBL17) (At3g54650) mRNA, complete cds
333	2.62078	0.0256002	CX701864.1_751	CX701864.1	41503	Probable aldehyde dehydrogenase (EC 1.2.1.3) (Flax inducible sequence 1)
334	2.61962	0.00243581	CX703521.1_760	CX703521.1	155	Glycine max nucleolar histone deacetylase HD2-P39 mRNA, complete cds.
335	2.61787	0.00758822	CX704034.1_718	CX704034.1	28115	Arabidopsis thaliana expressed protein (At3g21465) mRNA, complete cds
336	2.61739	0.00131354	CX703619.1_727	CX703619.1	9188	Cell adhesion complex protein bystin
337	2.61383	0.00871952	BM307990.1_518	BM307990.1	35773	Arabidopsis thaliana expressed protein (At3g20260) mRNA, complete cds
338	2.61299	0.00780631	CD411738.1_386	CD411738.1	5356	Medicago truncatula clone mth2-14g13, complete sequence
339	2.61034	0.00172672	BI469410.1_205	BI469410.1	29826	sai11f01.y1 Gm-c1053 Glycine max cDNA clone GENOME SYSTEMS CLONE ID: Gm-c1053-2953 5 similar to SW:RBS1_SOYBN P00865 RIBULOSE BISPHOSPHATE CARBOXYLASE SMALL CHAIN 1 PRECURSOR ;, mRNA sequence
340	2.60684	0.000882824	BI967204.1_603	BI967204.1	26480	GM830001A10F07 Gm-r1083 Glycine max cDNA clone Gm-r1083-253 3, mRNA sequence
341	2.60098	0.0186003	BU548820.1_487	BU548820.1	13148	GM880017A10C05 Gm-r1088 Glycine max cDNA clone Gm-r1088-6249 3, mRNA sequence
342	2.59866	0.0117178	GMFL01-06-L06-R_1	BW653754.1	25040	Nuclear localization sequence binding protein
343	2.592	0.0231502	GMFL01-44-F11-R_62	BW678975.1	21344	Glycine max cDNA clone GENOME SYSTEMS CLONE ID: Gm-c1048-257 5 similar to SW:FTRV_MAIZE P80680 FERREDOXIN-THIOREDOXIN REDUCTASE, VARIABLE CHAIN ;, mRNA sequence.
344	2.58815	0.0149263	CX708742.1_785	CX708742.1	26218	Arabidopsis thaliana chromosome 1 BAC F14G9 genomic sequence, complete sequence
345	2.58479	0.0214202	BQ785725.1_531	BQ785725.1	34512	Glycine max cDNA clone SOYBEAN CLONE ID: Gm-c1076-6832 5 similar to TR:O23485 O23485 DNA CHROMOSOME 4, ESSA I CONTIG FRAGMENT NO. 6 ;, mRNA sequence
346	2.58478	0.0427409	CX705122.1_827	CX705122.1	17495	Predicted protein involved in nuclear export of pre-ribosomes
347	2.58391	0.00662286	CO985175.1_786	CO985175.1	36218	Lotus corniculatus var. japonicus genomic DNA, chromosome 5, clone:LjT38F20, TM0328, complete sequence
348	2.58012	7.22513e-05	GMFL01-15-C23-R_677	BW659434.1	2573	Molecular chaperone (HSP90 family)
349	2.57485	0.00184238	CX709927.1_579	CX709927.1	1379	Box HACA snoRNP component, involved in ribosomal RNA pseudouridinylation
350	2.57311	0.0296412	GMFL01-44-E08-R_326	BW678922.1	27935	Mitochondrial solute carrier protein
351	2.5729	0.00751778	GMFL01-48-J20-R_366	BW681905.1	40227	GM89011B1C01.r1 Gm-r1089 Glycine max cDNA clone Gm-r1089-3961 3, mRNA sequence.
352	2.57152	0.0156122	AW458832.1_361	AW458832.1	3143	Medicago truncatula clone mth2-8i21, complete sequence
353	2.5702	0.00583201	BQ252691.1_269	BQ252691.1	7179	Lotus corniculatus var. japonicus genomic DNA, chromosome 2, clone:LjT08A24, TM0250, complete sequence
354	2.5696	0.00808915	CX706821.1_789	CX706821.1	10810	Uncharacterized conserved protein with TLDc domain
355	2.56803	0.0149554	AW279248.1_223	AW279248.1	35990	Amino acid transporters
356	2.56676	0.0126029	BM892413.1_361	BM892413.1	33041	Protein arginine N-methyltransferase PRMT1 and related enzymes
357	2.56444	0.0062494	CD487019.1_454	CD487019.1	38702	Gm_ckr0534 Soybean induced by Salicylic Acid Glycine max cDNA 5, mRNA sequence
358	2.56303	0.0143771	BI969813.1_672	BI969813.1	20038	TFIIF-interacting CTD phosphatase, including NLI-interacting factor (involved in RNA polymerase II regulation)
359	2.56197	0.00269252	BE346143.1_241	BE346143.1	33857	sp20d04.y1 Gm-c1042 Glycine max cDNA clone GENOME SYSTEMS CLONE ID: Gm-c1042-1088 5 similar to TR:P93653 P93653 TREHALOSE-6-PHOSPHATE SYNTHASE ;, mRNA sequence
360	2.56189	0.00605958	BI971488.1_447	BI971488.1	4990	GM830013B10H01 Gm-r1083 Glycine max cDNA clone Gm-r1083-4969 3, mRNA sequence
361	2.56128	0.0488438	BM519561.1_478	BM519561.1	30837	Glycine max cDNA clone SOYBEAN CLONE ID: Gm-c1036-9567 5, mRNA sequence
362	2.5612	0.00312607	CA953282.1_302	CA953282.1	44763	sav54g06.y1 Gm-c1069 Glycine max cDNA clone SOYBEAN CLONE ID: Gm-c1069-7211 5 similar to SW:SCRK_SOLTU P37829 FRUCTOKINASE ;, mRNA sequence
363	2.55848	0.00498077	CX705341.1_886	CX705341.1	1566	Molecular chaperone (DnaJ superfamily)
364	2.55424	0.0112457	GMFL01-12-G24-F_713	BW657698.1	44616	Glycine max cDNA clone GENOME SYSTEMS CLONE ID: Gm-c1017-3985 5 similar to TR:Q9ZUS6 Q9ZUS6 F3G5.19 PROTEIN. ;, mRNA sequence.
365	2.55405	0.0107143	CX707393.1_795	CX707393.1	10550	Medicago truncatula clone mth2-16n21, complete sequence
366	2.54623	0.0118375	BG653896.1_465	BG653896.1	2605	Serine carboxypeptidases (lysosomal cathepsin A)
367	2.54552	0.0466771	GMFL01-38-J10-R_347	BW675027.1	34766	Glycine max mRNA for diamine oxidase (dao gene).
368	2.54264	0.00719548	CX705078.1_638	CX705078.1	23107	Cyclophilin type peptidyl-prolyl cis-trans isomerase
369	2.53773	0.0187724	AW186259.1_282	AW186259.1	18693	Glycine max cDNA clone GENOME SYSTEMS CLONE ID: Gm-c1019-1887 5 similar to TR:O65529 O65529 HYPOTHETICAL 54.1 KD PROTEIN. ;, mRNA sequence
370	2.53372	0.00795203	GMFL01-29-I16-R_447	BW668860.1	4025	Uncharacterized conserved protein
371	2.53074	0.00640977	CX702388.1_586	CX702388.1	34500	RNA polymerase I, second largest subunit
372	2.52901	0.0163015	BI970617.1_667	BI970617.1	42409	GM830011A11B03 Gm-r1083 Glycine max cDNA clone Gm-r1083-3893 3, mRNA sequence
373	2.52749	0.00400574	BU926440.1_488	BU926440.1	30397	U5 snRNP-like RNA helicase subunit
374	2.5261	0.0217435	GMFL01-35-H18-F_537	BW672982.1	15463	Lycopersicon esculentum clone 132171F, mRNA sequence.
375	2.52306	0.0455117	CO984378.1_687	CO984378.1	26599	GM89013A2G06.r2 Gm-r1089 Glycine max cDNA clone Gm-r1089-4908 3, mRNA sequence
376	2.52142	0.00556615	BM308449.1_377	BM308449.1	36746	Glycine max cDNA clone SOYBEAN CLONE ID: Gm-c1036-5888 5, mRNA sequence
377	2.52056	0.00508077	CO979361.1_665	CO979361.1	1643	Oryza sativa (japonica cultivar-group) cDNA clone:J033101H09, full insert sequence.
378	2.51792	0.00762497	BE020799.1_358	BE020799.1	42490	Medicago truncatula clone mth2-13h15, complete sequence
379	2.51648	0.0274199	BE822696.1_589	BE822696.1	2680	Solanum tuberosum mRNA for putative peroxidase (prx2 gene).
380	2.51331	0.0122493	BI470676.1_365	BI470676.1	1405	Glycine max cDNA clone GENOME SYSTEMS CLONE ID: Gm-c1080-856 5, mRNA sequence
381	2.50425	0.0448509	BI967748.1_672	BI967748.1	43612	Pyrophosphate-dependent phosphofructo-1-kinase
382	2.50193	0.0105002	GMFL01-07-J06-R_716	BW654417.1	23789	FOG: PPR repeat
383	2.50064	0.00478356	CD395034.1_585	CD395034.1	20574	Glucose-6-phosphatephosphate and phosphoenolpyruvatephosphate antiporter
384	2.49988	0.0176204	AI855838.1_207	AI855838.1	33501	Vigna unguiculata aminoimidazolecarboximide ribonucleotide transformylaseinosine monophosphate cyclohydrolase (pur9) mRNA, complete cds.
385	2.49601	0.00703363	BQ610550.1_215	BQ610550.1	26292	Glycine max cDNA clone SOYBEAN CLONE ID: Gm-c1087-3214 5, mRNA sequence
386	2.49536	0.00341166	BI785886.1_491	BI785886.1	21915	Nuclear cap-binding complex, subunit NCBP1CBP80
387	2.49138	0.00341033	CX708717.1_916	CX708717.1	20681	Glycine max precursor monofunctional aspartokinase mRNA, complete cds.
388	2.48915	0.00527446	BU765720.1_516	BU765720.1	28185	Arabidopsis thaliana expressed protein (At4g34260) mRNA, complete cds
389	2.48911	0.0111522	GMFL01-48-C22-R_432	BW681598.1	572	Box HACA snoRNP component, involved in ribosomal RNA pseudouridinylation
390	2.48785	0.021925	GMFL01-51-B08-R_142	BW683609.1	24626	BP065065 Lotus corniculatus var. japonicus mature nodule Lotus corniculatus var. japonicus cDNA clone GENLf051c11 3, mRNA sequence.
391	2.48761	0.00239322	BU927351.1_274	BU927351.1	40471	Medicago truncatula clone mth2-31d24, complete sequence
392	2.48623	0.0114091	GMFL01-20-A07-R_381	BW662236.1	29159	Mitochondrial translation elongation factor Tu
393	2.48508	0.00546481	GMFL01-10-C04-R_663	BW656129.1	25252	Fibrillarin and related nucleolar RNA-binding proteins
394	2.48451	0.00564252	BU548487.1_515	BU548487.1	6839	ATP-dependent RNA helicase pitchoune
395	2.4728	0.00456619	BI972476.1_41	BI972476.1	2121	Fibrillarin and related nucleolar RNA-binding proteins
396	2.47279	0.000848127	CK768801.1_4	CK768801.1	40238	Gm-r1030-1567 Gm-r1030 Glycine max cDNA clone Gm-r1030-1567 5, mRNA sequence
397	2.46951	0.00882499	BF595387.1_360	BF595387.1	5213	Arabidopsis thaliana MORN (Membrane Occupation and Recognition Nexus) repeat-containing protein (At5g22640) mRNA, complete cds
398	2.46837	0.007812	GMFL01-37-E14-R_404	BW674184.1	37776	Glycine max cytosolic malate dehydrogenase mRNA, complete cds.
399	2.46774	0.00180817	BE608035.1_469	BE608035.1	18050	Glycine max cDNA clone GENOME SYSTEMS CLONE ID: Gm-c1046-1340 5, mRNA sequence
400	2.46527	0.0207311	CD417118.1_516	CD417118.1	24280	Medicago truncatula clone mth2-26h9, complete sequence
401	2.46459	0.014837	AW508624.1_179	AW508624.1	543	Pisum sativum aspartate carbamoyltransferase (pyrB1) mRNA, complete cds.
402	2.46231	0.0478415	BU965098.1_440	BU965098.1	19922	Glycine max cDNA clone SOYBEAN CLONE ID: Gm-c1036-12803 5 similar to TR:Q9SJZ3 Q9SJZ3 AT2G22410 PROTEIN. ;, mRNA sequence
403	2.4612	0.0143291	GMFL01-04-F04-R_342	BW652499.1	21839	AAA+-type ATPase
404	2.46086	0.0464316	BU544367.1_386	BU544367.1	32425	GM880002B10B05 Gm-r1088 Glycine max cDNA clone Gm-r1088-465 3, mRNA sequence
405	2.45772	0.026669	BE820074.1_332	BE820074.1	17094	Lotus corniculatus var. japonicus genomic DNA, chromosome 2, clone:LjT04G24, TM0060, complete sequence
406	2.45712	0.0406354	AW432862.1_449	AW432862.1	43136	Kinesin-like protein
407	2.45572	0.000762799	BM309140.1_386	BM309140.1	6722	Na+-independent ClHCO3 exchanger AE1 and related transporters (SLC4 family)
408	2.45541	0.00747574	GMFL01-15-F13-R_647	BW659168.1	38556	Medicago truncatula clone mth2-13h15, complete sequence
409	2.45308	0.0350069	CX711530.1_655	CX711530.1	15873	gmrtDrNS01_35-D_M13R_B08_062.s1 Water stressed 5h segment 1 gmrtDrNS01 Glycine max cDNA 3, mRNA sequence
410	2.45152	0.0010358	GMFL01-19-K21-R_342	BW662001.1	3517	Cicer arietinum mRNA for nucleolar protein, partial.
411	2.45036	0.0100374	AI973533.1_374	AI973533.1	28436	Ubiquitin carboxyl-terminal hydrolase
412	2.44852	0.00253162	GMFL01-15-N01-F_403	BW658852.1	6628	Medicago truncatula clone mth2-9f16, complete sequence
413	2.44842	0.0414014	AW755500.1_508	AW755500.1	31404	NAD+ ADP-ribosyltransferase Parp, required for poly-ADP ribosylation of nuclear proteins
414	2.44824	0.0232817	CX711439.1_642	CX711439.1	35306	Lotus corniculatus var. japonicus genomic DNA, chromosome 3, clone:LjT43M15, TM0198b, complete sequence
415	2.44804	0.0357923	AI960030.1_560	AI960030.1	20637	Similar to IMP-GMP specific 5-nucleotidase
416	2.44779	0.0130437	GMFL01-11-A08-F_446	BW656801.1	32375	Annexin
417	2.4477	0.0250042	BQ786706.1_520	BQ786706.1	9334	Medicago truncatula clone mth2-25e14, complete sequence
418	2.44727	0.00773623	AW760411.1_344	AW760411.1	39788	Glycine max cDNA clone GENOME SYSTEMS CLONE ID: Gm-c1027-4686 5, mRNA sequence
419	2.44605	0.00175976	GMFL01-10-J02-R_287	BW656099.1	7404	Glycine max cDNA clone GENOME SYSTEMS CLONE ID: Gm-c1051-824 5, mRNA sequence.
420	2.44601	0.00543526	BQ081616.1_479	BQ081616.1	1514	Molecular chaperone (DnaJ superfamily)
421	2.44528	0.00732231	BI893521.1_415	BI893521.1	9783	FOG: PPR repeat
422	2.44489	0.0343488	CA801283.1_686	CA801283.1	22203	Arabidopsis thaliana pyrophosphate--fructose-6-phosphate 1-phosphotransferase beta subunit, putative pyrophosphate-dependent 6-phosphofructose-1-k (At1g12000) mRNA, complete cds
423	2.44436	0.0374976	BI426407.1_468	BI426407.1	22884	Mitochondrialchloroplast ribosomal protein S11
424	2.44241	0.0188238	CO978698.1_489	CO978698.1	6303	Glyceraldehyde 3-phosphate dehydrogenase
425	2.44217	0.0233368	BQ786031.1_508	BQ786031.1	5517	Glycine max cDNA clone SOYBEAN CLONE ID: Gm-c1076-4484 5 similar to TR:Q9SN08 Q9SN08 HYPOTHETICAL 46 KD PROTEIN. ;, mRNA sequence
426	2.44151	0.00575934	BE190763.1_323	BE190763.1	19222	Glycine max cDNA clone GENOME SYSTEMS CLONE ID: Gm-c1037-2992 5, mRNA sequence
427	2.43876	0.00249492	BI971196.1_259	BI971196.1	44133	GM830012B20E05 Gm-r1083 Glycine max cDNA clone Gm-r1083-4450 3, mRNA sequence
428	2.4369	0.00484503	BE347963.1_297	BE347963.1	44466	Serinethreonine protein kinase
429	2.43508	0.0494119	CX547006.1_841	CX547006.1	42294	gmrtDrNS01_01-A_M13R_G02_004.s2 Water stressed 5h segment 2 gmrtDrNS01 Glycine max cDNA 3, mRNA sequence
430	2.43448	0.00037485	GMFL01-04-F21-R_434	BW652890.1	23818	Medicago truncatula chromosome 7 BAC clone mth2-173o24, complete sequence
431	2.4316	0.000278185	BE475616.1_346	BE475616.1	18429	Glycine max cDNA clone GENOME SYSTEMS CLONE ID: Gm-c1044-2101 5, mRNA sequence
432	2.4306	0.0212182	BE823016.1_406	BE823016.1	15565	Transcription factor ICE1 (Inducer of CBF expression 1) (Basic helix-loop-helix protein 116) (bHLH116) (AtbHLH116)
433	2.42838	0.0465762	CO980912.1_697	CO980912.1	28608	GM89009B1E12.r1 Gm-r1089 Glycine max cDNA clone Gm-r1089-3311 3, mRNA sequence
434	2.42638	0.0419191	CO981839.1_721	CO981839.1	2418	GM89012B1D10.r1 Gm-r1089 Glycine max cDNA clone Gm-r1089-4411 3, mRNA sequence
435	2.42627	0.00109734	CO980663.1_711	CO980663.1	26781	Elongation factor-type GTP-binding protein
436	2.42582	0.0425259	BU964546.1_190	BU964546.1	35860	Medicago truncatula clone mth2-139j13, complete sequence
437	2.42309	0.0171679	CD395566.1_471	CD395566.1	22995	Phosphatidylinositol transfer protein SEC14 and related proteins
438	2.42106	0.0199063	AI965742.1_427	AI965742.1	11371	6-phosphogluconate dehydrogenase
439	2.41821	0.0327266	GMFL01-39-K21-R_385	BW675793.1	1223	Putative SAM-dependent rRNA methyltransferase SPB1
440	2.41778	0.0144297	BG789464.1_258	BG789464.1	45017	Medicago truncatula type IIB calcium ATPase (MCA1) mRNA, complete cds.
441	2.41666	0.000652952	BM886285.1_442	BM886285.1	42211	Glycine max cDNA clone SOYBEAN CLONE ID: Gm-c1068-4866 5, mRNA sequence
442	2.41584	0.0240818	BQ297190.1_468	BQ297190.1	42048	Glutathione S-transferase-related protein
443	2.41429	0.00854921	BI968847.1_441	BI968847.1	36033	Thioredoxin
444	2.41341	0.0411316	CA937301.1_380	CA937301.1	13709	Glycine max cDNA clone SOYBEAN CLONE ID: Gm-c1048-5739 5, mRNA sequence
445	2.4128	0.00176646	BU579327.1_299	BU579327.1	30738	Glycine max cDNA clone SOYBEAN CLONE ID: Gm-c1074-6523 5, mRNA sequence
446	2.41192	0.0124222	GMFL01-01-K23-F_249	BW651243.1	16184	RNA-binding protein required for biogenesis of the ribosomal 60S subunit
447	2.41187	0.0023226	AW704154.1_153	AW704154.1	7510	40S ribosomal protein S3A
448	2.40839	0.0139817	AW277529.1_420	AW277529.1	20105	Oryza sativa (japonica cultivar-group) putative lanthionine synthetase (OSJNBa0017E08.4), mRNA
449	2.40827	0.0367673	GMFL01-21-E13-R_487	BW663113.1	16715	Triticum aestivum ribosomal protein L36 mRNA, complete cds.
450	2.40786	0.00456135	CX701743.1_689	CX701743.1	3669	Nuclear localization sequence binding protein
451	2.40644	0.0312229	BM732779.1_440	BM732779.1	9745	Diphthamide biosynthesis protein
452	2.40533	0.00397135	GMFL01-06-H22-F_401	BW654184.1	26164	Arabidopsis thaliana chaperonin, putative (At5g16070) mRNA, complete cds
453	2.40365	0.00706058	BE660120.1_23	BE660120.1	20372	Cicer arietinum mRNA for nucleolar protein, partial.
454	2.40323	0.0265982	CX705070.1_814	CX705070.1	8902	Nicotiana benthamiana PHB2 mRNA, complete cds.
455	2.4027	0.0339488	BE023224.1_348	BE023224.1	6176	Glycine max cDNA clone GENOME SYSTEMS CLONE ID: Gm-c1028-9222 5, mRNA sequence
456	2.39952	0.00349088	AW308788.1_406	AW308788.1	19364	Glycine max ribulose-1,5-bisphosphate carboxylase small subunit rbcS1 mRNA, complete cds.
457	2.3972	0.0152806	BQ252581.1_392	BQ252581.1	35390	Glycine max cDNA clone SOYBEAN CLONE ID: Gm-c1052-5702 5, mRNA sequence
458	2.39602	0.0194787	AW760114.1_525	AW760114.1	38783	Medicago truncatula clone mth2-28b4, complete sequence
459	2.39556	0.0375197	BQ094265.1_229	BQ094265.1	35496	Glycine max cDNA clone SOYBEAN CLONE ID: Gm-c1052-2539 5, mRNA sequence
460	2.39413	0.00219218	GMFL01-13-J08-F_39	BW657846.1	4382	Pisum sativum mRNA for ketol-acid reductoisomerase.
461	2.39393	0.00310086	GMFL01-32-M08-F_402	BW671092.1	30357	Uncharacterized conserved protein
462	2.39336	0.0259135	BE823821.1_552	BE823821.1	34061	Xanthine dehydrogenase
463	2.39302	0.00436556	BU763425.1_420	BU763425.1	40987	WD40 repeat-containing protein
464	2.39237	0.0135484	CO979411.1_711	CO979411.1	6204	Arabidopsis thaliana expressed protein (At5g56220) mRNA, complete cds
465	2.39149	0.000410196	CX704608.1_748	CX704608.1	29531	gmrtDrNS01_33-B_M13R_A10_080.s3 Water stressed 48h segment 1 gmrtDrNS01 Glycine max cDNA 3, mRNA sequence
466	2.38926	0.0392919	AW099890.1_404	AW099890.1	22954	Glycine max cyclin H mRNA, partial cds.
467	2.38862	0.00178134	BE346158.1_293	BE346158.1	8641	Glycine max cDNA clone GENOME SYSTEMS CLONE ID: Gm-c1042-967 5 similar to TR:O65529 O65529 HYPOTHETICAL 54.1 KD PROTEIN. ;, mRNA sequence
468	2.38741	0.00370521	CA803004.1_457	CA803004.1	21635	Cicer arietinum mRNA for ribosomal protein S3a (rs3a gene).
469	2.3865	0.00749243	BQ299455.1_334	BQ299455.1	23494	Protein required for normal rRNA processing
470	2.3863	0.00427776	CX707665.1_567	CX707665.1	34703	tRNA and rRNA cytosine-C5-methylase (nucleolar protein NOL1NOP2)
471	2.38615	0.0144835	CO981059.1_658	CO981059.1	22096	Oryza sativa (japonica cultivar-group) cDNA clone:J033003P09, full insert sequence.
472	2.38604	0.0127377	BU081177.1_566	BU081177.1	1070	Lotus corniculatus var. japonicus chloroplast DNA, complete genome
473	2.38299	0.0168144	CO978773.1_701	CO978773.1	1676	Arabidopsis thaliana expressed protein (At1g16170) mRNA, complete cds
474	2.38218	0.0239991	GMFL01-28-D20-R_325	BW667945.1	5156	Glycine max cDNA clone GENOME SYSTEMS CLONE ID: Gm-c1050-887 5, mRNA sequence.
475	2.38176	0.028352	BE657260.1_87	BE657260.1	20745	GM700001A10H5 Gm-r1070 Glycine max cDNA clone Gm-r1070-345 3, mRNA sequence
476	2.38101	0.00934664	GMFL01-10-J22-R_343	BW656611.1	224	60S ribosomal protein L10A
477	2.38081	0.00298064	AW832520.1_432	AW832520.1	19998	Glycine max cDNA clone GENOME SYSTEMS CLONE ID: Gm-c1027-8667 5 similar to TR:Q9ZUY7 Q9ZUY7 PUTATIVE REVERSE-TRANSCRIPTASE PROTEIN. ;, mRNA sequence
478	2.37993	0.0268469	BG509662.1_158	BG509662.1	18453	Glycine max cDNA clone GENOME SYSTEMS CLONE ID: Gm-c1074-762 5, mRNA sequence
479	2.37983	0.0110004	AW349133.1_101	AW349133.1	36848	Cicer arietinum mRNA for ribosome-associated protein p40.
480	2.37982	0.021385	GMFL01-14-B11-F_42	BW658465.1	14303	40S ribosomal protein S7
481	2.37642	0.00362679	BI968721.1_710	BI968721.1	15325	WD40-repeat-containing subunit of the 18S rRNA processing complex
482	2.37602	0.00549889	BU761881.1_498	BU761881.1	3815	Putative RNA methylase
483	2.37473	0.0118897	CA783264.1_744	CA783264.1	6407	Possible pfkB family carbohydrate kinase
484	2.37351	0.00878635	BE804789.1_469	BE804789.1	8423	Sulfatebicarbonateoxalate exchanger SAT-1 and related transporters (SLC26 family)
485	2.37198	0.00158818	GMFL01-21-L18-R_568	BW663418.1	22293	60S ribosomal protein L7
486	2.37124	0.0065336	AW704317.1_480	AW704317.1	23901	FOG: PPR repeat
487	2.37101	0.00599183	BI943313.1_544	BI943313.1	39134	Mitochondrial elongation factor
488	2.36937	0.0048251	CO984539.1_684	CO984539.1	44730	GTPase
489	2.3685	0.00941735	GMFL01-15-J16-F_403	BW659256.1	41856	Arabidopsis thaliana expressed protein (At4g34090) mRNA, complete cds
490	2.36642	0.00135457	BU578185.1_478	BU578185.1	31084	Methylenetetrahydrofolate dehydrogenasemethylenetetrahydrofolate cyclohydrolase
491	2.36501	0.012011	CO984863.1_685	CO984863.1	21553	Zea mays clone EL01N0515A02.d mRNA sequence.
492	2.36325	0.0262861	CD404906.1_262	CD404906.1	38429	Lotus corniculatus var. japonicus genomic DNA, chromosome 1, clone:LjT36G06, TM0372a, complete sequence
493	2.3626	0.0250729	GMFL01-10-D12-R_671	BW656340.1	21577	Medicago truncatula clone mth2-14g13, complete sequence
494	2.36198	0.0294557	CO985772.1_487	CO985772.1	20050	FOG: Predicted E3 ubiquitin ligase
495	2.35969	0.0117497	CO985856.1_693	CO985856.1	42604	Serine protease
496	2.35886	0.0225359	BG654014.1_410	BG654014.1	6670	ATP-dependent DNA helicase
497	2.35724	0.0305736	CX709959.1_647	CX709959.1	30073	gmrtDrNS01_14-D_M13R_B06_046.s1 Water stressed 5h segment 1 gmrtDrNS01 Glycine max cDNA 3, mRNA sequence
498	2.35646	0.022102	GMFL01-26-K05-R_539	BW666835.1	41032	Phaseolus vulgaris TGF-beta receptor-interacting protein 1 mRNA, complete cds.
499	2.35487	0.0166323	AW101602.1_199	AW101602.1	44355	Glycine max cDNA clone GENOME SYSTEMS CLONE ID: Gm-c1008-1286 5, mRNA sequence
500	2.35438	0.00194653	GMFL01-17-E09-R_502	BW660315.1	13320	Trehalose-6-phosphate synthase component TPS1 and related subunits
501	2.35359	0.00499598	GMFL01-26-K03-R_517	BW666832.1	32942	Lycopersicon esculentum clone 132847R, mRNA sequence.
502	2.35214	0.0490503	AW703874.1_375	AW703874.1	18090	Glycine max cDNA clone GENOME SYSTEMS CLONE ID: Gm-c1028-3188 5, mRNA sequence
503	2.35018	0.00455147	CX704358.1_683	CX704358.1	32528	Cobalamin synthesis protein
504	2.34751	0.0305673	BI971094.1_558	BI971094.1	21285	Glycine max glutathione S-transferase GST 21 mRNA, partial cds.
505	2.34693	0.00106407	BG509718.1_331	BG509718.1	40981	Lotus corniculatus var. japonicus genomic DNA, chromosome 3, clone:LjT20B10, TM0135, complete sequence
506	2.34675	0.0375147	BU763752.1_220	BU763752.1	9348	Glycine max cDNA clone SOYBEAN CLONE ID: Gm-c1080-7105 5, mRNA sequence
507	2.34517	0.0215069	BI971385.1_515	BI971385.1	37711	GM830013A20F11 Gm-r1083 Glycine max cDNA clone Gm-r1083-4870 3, mRNA sequence
508	2.34446	0.00734453	BG363521.1_61	BG363521.1	43640	Glycine max cDNA clone GENOME SYSTEMS CLONE ID: Gm-c1051-3001 5 similar to TR:O49307 O49307 PUTATIVE SULPHATE TRANSPORTER PROTEIN#PROTEIN. [1] ;, mRNA sequence
509	2.34346	0.000659786	AW348492.1_633	AW348492.1	8282	GM210002B12A7 Gm-r1021 Glycine max cDNA clone Gm-r1021-421 3, mRNA sequence
510	2.34303	0.00136889	CX705093.1_623	CX705093.1	27286	Medicago truncatula clone mth2-24m24, complete sequence
511	2.34298	0.00107478	GMFL01-16-C01-R_584	BW659486.1	1072	Glycine max cytosolic glutamine synthetase GSbeta1 mRNA, complete cds.
512	2.33869	0.014227	AI437995.1_301	AI437995.1	10236	CTP synthase (UTP-ammonia lyase)
513	2.33813	0.0049573	BG363223.1_520	BG363223.1	38214	U3 small nucleolar ribonucleoprotein (snoRNP) component
514	2.33702	0.0409482	AW132745.1_302	AW132745.1	33792	Medicago truncatula clone mth2-31i19, complete sequence
515	2.33672	0.024743	BE610601.1_353	BE610601.1	37176	Glycine max cDNA clone GENOME SYSTEMS CLONE ID: Gm-c1048-149 5, mRNA sequence
516	2.33627	0.0137224	BI423803.1_518	BI423803.1	13849	Medicago truncatula clone mth2-139j13, complete sequence
517	2.33323	0.00727451	GMFL01-35-L19-R_414	BW673155.1	17700	GM880015A20C01 Gm-r1088 Glycine max cDNA clone Gm-r1088-5474 3, mRNA sequence.
518	2.33146	0.0195484	BU761485.1_462	BU761485.1	5588	RNA helicase
519	2.32833	0.000865907	BQ628146.1_556	BQ628146.1	38955	Predicted mitochondrial carrier protein
520	2.32708	0.0063907	BI970879.1_551	BI970879.1	2180	GM830011B21E01 Gm-r1083 Glycine max cDNA clone Gm-r1083-4058 3, mRNA sequence
521	2.32674	0.00396383	BG790812.1_340	BG790812.1	5275	Amino acid transporters
522	2.32562	0.0285949	BE608463.1_358	BE608463.1	16645	Amino acid transporters
523	2.3238	0.00173431	AW704524.1_319	AW704524.1	40382	Glycine max cDNA clone GENOME SYSTEMS CLONE ID: Gm-c1028-4440 5, mRNA sequence
524	2.3228	0.013395	BE804953.1_284	BE804953.1	13390	Lotus corniculatus var. japonicus genomic DNA, chromosome 2, clone:LjT21K08, TM0191, complete sequence
525	2.32235	0.00268792	GMFL01-16-E08-F_748	BW659657.1	13449	Phaseolus vulgaris mRNA for LHY protein.
526	2.32228	0.0103911	BG508954.1_1	BG508954.1	10839	ATP-dependent RNA helicase pitchoune
527	2.31865	0.0246941	BE823847.1_630	BE823847.1	32969	Pisum sativum aspartate carbamoyltransferase (pyrB1) mRNA, complete cds.
528	2.31815	0.0430472	GMFL01-08-I04-R_354	BW655044.1	41023	Glycine max cDNA clone GENOME SYSTEMS CLONE ID: Gm-c1008-4307 5, mRNA sequence.
529	2.31718	0.00827457	CO983739.1_496	CO983739.1	44488	GM89020A1D07.r1 Gm-r1089 Glycine max cDNA clone Gm-r1089-7453 3, mRNA sequence
530	2.31638	0.0344831	BU081329.1_511	BU081329.1	26296	Molecular chaperones HSP105HSP110SSE1, HSP70 superfamily
531	2.31385	0.000933092	BG156340.1_415	BG156340.1	11653	Mitochondrialchloroplast ribosome small subunit component
532	2.31348	0.00434946	BE609695.1_473	BE609695.1	26385	Glycine max cDNA clone GENOME SYSTEMS CLONE ID: Gm-c1046-831 5 similar to TR:P93252 P93252 PORIN. ;, mRNA sequence
533	2.31088	0.0026049	CX701355.1_832	CX701355.1	44341	Lotus corniculatus var. japonicus genomic DNA, chromosome 3, clone:LjT36O13, TM0226, complete sequence
534	2.30869	0.0288006	CX705796.1_353	CX705796.1	28924	Protein kinase inhibitor
535	2.30741	0.00582663	BG551284.1_279	BG551284.1	44579	Glycine max ribulose-1,5-bisphosphate carboxylase small subunit rbcS1 mRNA, complete cds.
536	2.30486	0.0294002	CF922456.1_626	CF922456.1	38708	gmrhRww24-11-T7_D09_1_073 Soybean root hair subtracted cDNA library gmrhRww24 Glycine max cDNA, mRNA sequence
537	2.3047	0.00499021	BQ094158.1_408	BQ094158.1	24985	Enoyl-CoA hydratase
538	2.30456	0.0244524	GMFL01-08-N05-R_636	BW655085.1	45149	Arabidopsis thaliana expressed protein (At5g08720) mRNA, complete cds
539	2.3037	0.0123447	BU964713.1_501	BU964713.1	30888	Uncharacterized conserved protein
540	2.30298	0.00142204	BE346342.1_387	BE346342.1	21429	Glycine max ribulose-1,5-bisphosphate carboxylase small subunit rbcS1 mRNA, complete cds.
541	2.30258	0.0102284	CD403522.1_5	CD403522.1	14363	Medicago truncatula chromosome 5 clone mte1-10p15, COMPLETE SEQUENCE
542	2.30235	0.0258618	AW830870.1_310	AW830870.1	1216	sm35g03.y1 Gm-c1028 Glycine max cDNA clone GENOME SYSTEMS CLONE ID: Gm-c1028-5933 5, mRNA sequence
543	2.29998	0.0220512	CX704128.1_728	CX704128.1	12169	Annexin
544	2.29783	0.0219798	CX710244.1_648	CX710244.1	8834	DNA replication factorprotein phosphatase inhibitor SETSPR-2
545	2.29708	0.00223946	GMFL01-18-P12-R_550	BW661501.1	11362	FKBP-type peptidyl-prolyl cis-trans isomerase
546	2.29515	0.00552659	GMFL01-20-N01-R_355	BW662800.1	45040	Protein kinase inhibitor
547	2.29488	0.00039548	BG654161.1_429	BG654161.1	21775	sad52e08.y2 Gm-c1075 Glycine max cDNA clone GENOME SYSTEMS CLONE ID: Gm-c1075-1743 5 similar to TR:Q9ZPH3 Q9ZPH3 T1J1.5 PROTEIN. ;, mRNA sequence
548	2.2941	0.00560737	AI959822.1_442	AI959822.1	1504	Arabidopsis thaliana electron transport SCO1SenC family protein (At3g08950) mRNA, complete cds
549	2.2931	0.000280577	CX709385.1_658	CX709385.1	44640	Mitochondrial ribosomal protein L17
550	2.29294	0.0168145	BM732608.1_430	BM732608.1	11064	Lycopersicon esculentum clone 133577F, mRNA sequence.
551	2.29182	0.00962023	AW508670.1_420	AW508670.1	29346	Medicago truncatula clone mth2-34h22, complete sequence
552	2.29046	0.00632112	GMFL01-48-H09-F_470	BW681795.1	32874	Cicer arietinum mRNA for ribosomal protein S3a (rs3a gene).
553	2.28777	0.00263667	BQ611520.1_432	BQ611520.1	1943	Glycine max cDNA clone SOYBEAN CLONE ID: Gm-c1087-5104 5, mRNA sequence
554	2.28762	0.0461123	CO979527.1_679	CO979527.1	33787	Medicago truncatula clone mth2-145c3, complete sequence
555	2.28624	0.00427353	GMFL01-43-K12-R_41	BW678522.1	39078	60S ribosomal protein L7
556	2.28452	0.0292238	BI967997.1_692	BI967997.1	13294	Mitochondrial chaperonin
557	2.28348	0.0112112	BU763156.1_504	BU763156.1	25464	Microtubule binding protein YTM1 (contains WD40 repeats)
558	2.28276	0.0406348	AI495627.1_380	AI495627.1	19757	Phenylalanine and histidine ammonia-lyase
559	2.27903	0.00362191	GMFL01-30-B20-R_493	BW669259.1	6533	Prunus armeniaca 40S ribosomal protein S4 (RPS4) mRNA, complete cds.
560	2.27846	0.00707497	CO984257.1_181	CO984257.1	3614	GM89021B1H01.r1 Gm-r1089 Glycine max cDNA clone Gm-r1089-8041 3, mRNA sequence
561	2.2782	0.00812586	BU547035.1_553	BU547035.1	22434	GM880011B20H05 Gm-r1088 Glycine max cDNA clone Gm-r1088-4210 3, mRNA sequence
562	2.27808	0.0183024	CD418139.1_461	CD418139.1	16353	Gm_ck9152 Soybean induced by Salicylic Acid Glycine max cDNA 3, mRNA sequence
563	2.27741	0.0201487	BI786026.1_471	BI786026.1	1586	Valyl-tRNA synthetase
564	2.27727	0.00769654	CX703880.1_791	CX703880.1	32940	Glycyrrhiza echinata mRNA for O-methyltransferase, complete cds.
565	2.27656	0.0197959	BI424877.1_460	BI424877.1	42558	Uncharacterized protein CLU1cluATIF31 involved in mitochondrial morphologydistribution, also found associated with eIF-3
566	2.27532	0.04482	BE820710.1_619	BE820710.1	43964	GM700012A20A12 Gm-r1070 Glycine max cDNA clone Gm-r1070-4632 3, mRNA sequence
567	2.2736	0.00497417	CO979725.1_706	CO979725.1	25937	GM89005B1H10.r1 Gm-r1089 Glycine max cDNA clone Gm-r1089-1915 3, mRNA sequence
568	2.27094	0.00361281	BI943139.1_471	BI943139.1	6724	Lysyl-tRNA synthetase (class II)
569	2.26968	0.00234148	BI424784.1_344	BI424784.1	37831	FOG: PPR repeat
570	2.26931	0.00845997	CD397389.1_520	CD397389.1	19906	FOG: PPR repeat
571	2.2667	0.0186253	BE211281.1_418	BE211281.1	22861	Arabidopsis thaliana scarecrow transcription factor family protein (At1g63100) mRNA, complete cds
572	2.26661	0.0220013	GMFL01-04-L02-R_248	BW652466.1	394	gmrtDrNS01_13-B_M13R_C06_044.s3 Water stressed 48h segment 1 gmrtDrNS01 Glycine max cDNA 3, mRNA sequence.
573	2.26469	0.00190014	CO980050.1_613	CO980050.1	12497	Arabidopsis thaliana clone 111265 mRNA, complete sequence.
574	2.26461	0.0297744	GMFL01-02-G16-F_362	BW651660.1	36080	Glycine max cDNA clone SOYBEAN CLONE ID: Gm-c1045-5313 5 similar to TR:Q9SUD5 Q9SUD5 MEDICAGO NODULIN N21-LIKE PROTEIN. ;, mRNA sequence.
575	2.26383	0.00176166	CD409963.1_540	CD409963.1	1043	Gm_ck37454 Soybean induced by Salicylic Acid Glycine max cDNA 3, mRNA sequence
576	2.26349	0.019883	BE440635.1_587	BE440635.1	28884	Maltase glucoamylase and related hydrolases, glycosyl hydrolase family 31
577	2.26306	0.00861278	CX547003.1_863	CX547003.1	1560	FKBP-type peptidyl-prolyl cis-trans isomerase
578	2.26302	0.0313122	AW598293.1_438	AW598293.1	19682	Amino acid transporters
579	2.26288	0.00520229	BM092804.1_128	BM092804.1	22533	sah19a11.y3 Gm-c1086 Glycine max cDNA clone GENOME SYSTEMS CLONE ID: Gm-c1086-1582 5, mRNA sequence
580	2.26118	0.00691935	AW620318.1_365	AW620318.1	9333	Glycine max cDNA clone GENOME SYSTEMS CLONE ID: Gm-c1032-818 5, mRNA sequence
581	2.26112	0.00341721	BI674546.1_428	BI674546.1	14025	Anthoceros formosae chloroplast petL, petG mRNA for cytochrome bf complex 3.5 kDa subunit, cytochrome bf complex subunit V, complete cds.
582	2.25918	0.0282362	CA853121.1_599	CA853121.1	17023	Kinesin (KAR3 subfamily)
583	2.2554	0.0374797	CO983920.1_760	CO983920.1	13239	GM89020B2C10.r1 Gm-r1089 Glycine max cDNA clone Gm-r1089-7436 3, mRNA sequence
584	2.25431	0.0333317	AI960726.1_416	AI960726.1	6765	Glycine max cDNA clone GENOME SYSTEMS CLONE ID: Gm-c1019-551 5 similar to WP:K12H4.8 CE00273 DEAD BOX HELICASE ;, mRNA sequence
585	2.25105	0.0268873	BE823343.1_632	BE823343.1	36826	Lotus corniculatus var. japonicus VDAC3.1 mRNA, complete cds.
586	2.25068	0.0142641	BE329858.1_401	BE329858.1	14276	Medicago truncatula clone mth2-16b23, complete sequence
587	2.25047	0.0105893	BE211069.1_261	BE211069.1	3948	so57b05.y1 Gm-c1039 Glycine max cDNA clone GENOME SYSTEMS CLONE ID: Gm-c1039-2026 5, mRNA sequence
588	2.24928	0.0350267	BU550891.1_668	BU550891.1	36715	ATP-dependent RNA helicase
589	2.24926	0.0283646	GMFL01-51-N02-F_474	BW684107.1	44855	PCS05448_3 Scarlet Runner Bean Suspensor Region TriplEx2 Phaseolus coccineus cDNA 5 similar to No significant hits, mRNA sequence.
590	2.24783	0.0261918	AW706832.1_209	AW706832.1	6378	sk04b09.y1 Gm-c1023 Glycine max cDNA clone GENOME SYSTEMS CLONE ID: Gm-c1023-3090 5 similar to TR:P92973 P92973 CCA1. ;, mRNA sequence
591	2.24741	0.00227191	BM885317.1_430	BM885317.1	20800	Glycine max cDNA clone SOYBEAN CLONE ID: Gm-c1063-3931 5, mRNA sequence
592	2.24703	0.00435949	BM525875.1_435	BM525875.1	7130	Glycine max cDNA clone SOYBEAN CLONE ID: Gm-c1036-8479 5, mRNA sequence
593	2.24619	0.0148103	AW234248.1_342	AW234248.1	43425	FOG: PPR repeat
594	2.24587	0.00405737	BF070440.1_332	BF070440.1	34350	Arabidopsis thaliana pfkB-type carbohydrate kinase family protein (At1g49350) mRNA, complete cds
595	2.24269	0.0371967	CA800081.1_324	CA800081.1	17580	Vigna unguiculata aminoimidazole ribonucleotide carboxylase mRNA, complete cds.
596	2.24234	0.0178767	CX705914.1_781	CX705914.1	31637	L.polyphyllus pPLB08 mRNA.
597	2.24221	0.00342989	BI472177.1_479	BI472177.1	37570	Glycine max cDNA clone GENOME SYSTEMS CLONE ID: Gm-c1049-2841 5, mRNA sequence
598	2.24217	0.0126359	BG651464.1_296	BG651464.1	29812	Glycine max cDNA clone GENOME SYSTEMS CLONE ID: Gm-c1075-812 5, mRNA sequence
599	2.2419	0.0330486	BE657335.1_570	BE657335.1	14581	GM700001A20G10 Gm-r1070 Glycine max cDNA clone Gm-r1070-308 3, mRNA sequence
600	2.24045	0.0172482	BI785210.1_455	BI785210.1	478	Armadillobeta-Cateninplakoglobin
601	2.24002	0.00775098	CX705407.1_811	CX705407.1	182	Mitochondrialchloroplast ribosomal protein L3
602	2.23945	0.00222168	BU762197.1_509	BU762197.1	12025	RNA-binding protein RBM5 and related proteins, contain G-patch and RRM domains
603	2.23942	0.00473488	BE805792.1_294	BE805792.1	10034	ss49a06.y1 Gm-c1061 Glycine max cDNA clone GENOME SYSTEMS CLONE ID: Gm-c1061-2027 5 similar to TR:O48701 O48701 F3I6.28 PROTEIN. ;, mRNA sequence
604	2.23791	0.0321898	BG652916.1_89	BG652916.1	23210	Glycine max cDNA clone GENOME SYSTEMS CLONE ID: Gm-c1073-1404 5, mRNA sequence
605	2.23684	0.000807247	BI785207.1_440	BI785207.1	19885	Medicago truncatula clone mth2-31m6, complete sequence
606	2.23532	0.000599231	AI496571.1_301	AI496571.1	40694	Glycine max NADPH:P450 reductase mRNA, complete cds.
607	2.23454	0.0379386	CO983025.1_667	CO983025.1	7000	Arabidopsis thaliana expressed protein (At1g04530) mRNA, complete cds
608	2.23438	0.00330377	CO986033.1_697	CO986033.1	24725	RNA polymerase I and III, subunit RPA40RPC40
609	2.23152	0.00480229	BM085710.1_308	BM085710.1	8922	Malus xiaojinensis transcription factor Myb1 mRNA, complete cds.
610	2.23043	0.00584489	BG404943.1_345	BG404943.1	14105	Mitochondrialchloroplast DNA-directed RNA polymerase RPO41, provides primers for DNA replication-initiation
611	2.22906	0.0237663	AW832391.1_400	AW832391.1	43294	Predicted histone tail methylase containing SET domain
612	2.22896	0.00287505	GMFL01-40-M11-R_383	BW676560.1	42901	Gm_ck4838 Soybean induced by Salicylic Acid Glycine max cDNA 3, mRNA sequence.
613	2.22825	0.000115331	BF424243.1_339	BF424243.1	18669	Uncharacterized conserved protein
614	2.22689	0.0162805	BI969773.1_664	BI969773.1	17712	Mitochondrial ribosome small subunit component, mediator of apoptosis DAP3
615	2.22619	0.0251602	AW666193.1_30	AW666193.1	8873	Soybean ribosomal protein S11 mRNA, 3 end.
616	2.22554	0.00670773	BI970096.1_592	BI970096.1	26991	Medicago truncatula clone mth2-34f1, complete sequence
617	2.22465	0.0184942	GMFL01-21-K21-R_378	BW663383.1	4653	gmrtDrNS01_21-B_M13R_C05_043.s1 Water stressed 5h segment 1 gmrtDrNS01 Glycine max cDNA 3, mRNA sequence.
618	2.22462	0.00119449	GMFL01-52-L14-R_112	BW684722.1	13650	Lysyl-tRNA synthetase (class II)
619	2.22455	0.0309107	BI973371.1_1	BI973371.1	28022	Lotus corniculatus var. japonicus genomic DNA, chromosome 1, clone:LjT02I08, TM0316, complete sequence
620	2.22441	0.00749798	AW101922.1_139	AW101922.1	26380	sd72f02.y1 Gm-c1008 Glycine max cDNA clone GENOME SYSTEMS CLONE ID: Gm-c1008-1876 5 similar to SW:RS8_ORYSA P49199 40S RIBOSOMAL PROTEIN S8. ;, mRNA sequence
621	2.22122	0.0331887	GMFL01-15-A05-R_30	BW658932.1	10872	60S ribosomal protein L22
622	2.22108	0.0332797	CX710171.1_554	CX710171.1	40681	S.oleracea mRNA for ribosomal protein L23 (578bp).
623	2.22014	0.00279895	BI470721.1_326	BI470721.1	8248	M.truncatula DNA sequence from clone MTH2-193I1 on chromosome 3, complete sequence
624	2.21766	0.0413939	CO984380.1_636	CO984380.1	44947	GM89013A2G08.r2 Gm-r1089 Glycine max cDNA clone Gm-r1089-4912 3, mRNA sequence
625	2.21703	0.00548133	GMFL01-03-I22-R_226	BW652369.1	2394	Cicer arietinum mRNA for ribosomal protein S3a (rs3a gene).
626	2.21694	0.000447092	BI893928.1_417	BI893928.1	11567	Glycine max cDNA clone GENOME SYSTEMS CLONE ID: Gm-c1068-2945 5 similar to TR:Q9V3D1 Q9V3D1 BG:DS00797.2 PROTEIN. ;, mRNA sequence
627	2.21467	0.0289325	CF806394.1_562	CF806394.1	26887	CAATT-binding transcription factor60S ribosomal subunit biogenesis protein
628	2.21377	0.0174489	GMFL01-17-A08-R_471	BW660127.1	26893	Medicago truncatula clone mth2-48d4, complete sequence
629	2.2137	0.025656	BE611662.1_313	BE611662.1	21341	Medicago truncatula clone mth2-28b4, complete sequence
630	2.21135	0.018643	GMFL01-11-I24-R_299	BW657144.1	13168	Lotus corniculatus var. japonicus genomic DNA, chromosome 5, clone:LjT09H13, TM0200, complete sequence
631	2.21081	0.00718199	CD402069.1_331	CD402069.1	1874	DNA topoisomerase type II
632	2.20947	0.00454559	BU548439.1_1	BU548439.1	19408	Medicago truncatula clone mth2-24d6, complete sequence
633	2.20884	0.00735554	BU761371.1_355	BU761371.1	37713	Chromatin remodeling complex WSTF-ISWI, small subunit
634	2.2088	0.00805977	AW734698.1_170	AW734698.1	41665	sk98c07.y1 Gm-c1035 Glycine max cDNA clone GENOME SYSTEMS CLONE ID: Gm-c1035-1381 5 similar to SW:RBS1_SOYBN P00865 RIBULOSE BISPHOSPHATE CARBOXYLASE SMALL CHAIN 1 PRECURSOR ;, mRNA sequence
635	2.20799	0.013266	BE657386.1_545	BE657386.1	12272	Pisum sativum ent-kaurenoic acid oxidase (KAO1) mRNA, complete cds.
636	2.20728	0.0309911	CX703357.1_788	CX703357.1	28365	Putative cytochrome C oxidase assembly protein
637	2.20683	0.0184313	GMFL01-30-H02-R_138	BW669497.1	42961	Nucleolar GTPase
638	2.20628	0.00611744	CX708816.1_633	CX708816.1	18789	Lotus corniculatus var. japonicus genomic DNA, chromosome 6, clone:LjT29C05, TM0301c, complete sequence
639	2.20609	0.0401382	CX547899.1_935	CX547899.1	42338	Vigna unguiculata aminoimidazolecarboximide ribonucleotide transformylaseinosine monophosphate cyclohydrolase (pur9) mRNA, complete cds.
640	2.20533	0.00488685	AW309098.1_91	AW309098.1	27888	60s ribosomal protein L30 isolog
641	2.20462	0.0100492	CX709794.1_780	CX709794.1	13587	Predicted mitochondrial carrier protein
642	2.20201	0.0126328	BG236960.1_348	BG236960.1	42047	Lycopersicon esculentum lin5 gene for beta fructosidase and lin7 for sucrose hydrolysis
643	2.20095	0.0406322	CX548867.1_764	CX548867.1	28225	Glycine max glycinamide ribonucleotide transformylase (pur3) mRNA, complete cds.
644	2.19947	0.0378246	GMFL01-44-L19-F_364	BW679231.1	25070	Glycine max cDNA clone GENOME SYSTEMS CLONE ID: Gm-c1032-820 5, mRNA sequence.
645	2.19944	0.00622202	BQ786155.1_523	BQ786155.1	31770	Glycine max cDNA clone SOYBEAN CLONE ID: Gm-c1076-4406 5 similar to TR:Q9ZR47 Q9ZR47 NEUTRAL INVERTASE ;, mRNA sequence
646	2.19891	0.00875212	CX704894.1_663	CX704894.1	13915	Arabidopsis thaliana heat shock protein, putative (At5g56010) mRNA, complete cds
647	2.19667	0.00452957	GMFL01-39-J20-R_8	BW675749.1	13245	Mitochondrial elongation factor
648	2.19666	0.00112806	CX547381.1_801	CX547381.1	44584	Glycine max (clone pSAT2) nuclear-encoded mitochondrial aspartate aminotransferase mRNA, complete cds.
649	2.19619	0.0179875	GMFL01-31-H21-F_308	BW670216.1	37792	Glycine max glycinamide ribonucleotide transformylase (pur3) mRNA, complete cds.
650	2.19569	0.0360749	BU927385.1_481	BU927385.1	31510	Glycine max cDNA clone SOYBEAN CLONE ID: Gm-c1036-12282 5, mRNA sequence
651	2.19553	0.0015349	BU547454.1_342	BU547454.1	35004	GM880012A20F11 Gm-r1088 Glycine max cDNA clone Gm-r1088-4486 3, mRNA sequence
652	2.19455	0.0466751	BG405040.1_399	BG405040.1	22248	Glycine max cDNA clone GENOME SYSTEMS CLONE ID: Gm-c1062-3185 5, mRNA sequence
653	2.19417	0.00322387	BI786632.1_12	BI786632.1	6900	Arabidopsis thaliana SSXT protein-related glycine-rich protein (At5g28640) mRNA, complete cds
654	2.19378	0.00829958	CX701455.1_856	CX701455.1	12068	Protein required for normal rRNA processing
655	2.19362	0.0151729	BF010307.1_276	BF010307.1	30362	ss98b07.y1 Gm-c1064 Glycine max cDNA clone GENOME SYSTEMS CLONE ID: Gm-c1064-2126 5, mRNA sequence
656	2.19329	0.00117655	CD417758.1_508	CD417758.1	37373	Arabidopsis thaliana dehydration-responsive family protein (At2g43200) mRNA, complete cds
657	2.19298	0.023526	BF010356.1_477	BF010356.1	44218	Glycine max ribosome-associated protein p40 mRNA, complete cds.
658	2.19236	0.0150633	CD409994.1_501	CD409994.1	2650	Medicago truncatula clone mth2-24i13, complete sequence
659	2.19227	0.0120125	GMFL01-03-I08-R_356	BW652051.1	35787	Predicted GTPase
660	2.19176	0.0174378	GMFL01-15-N07-R_636	BW659011.1	4700	Mitochondrial chaperonin
661	2.19174	0.0288044	BQ629873.1_235	BQ629873.1	33432	Medicago truncatula clone mth2-139j13, complete sequence
662	2.19136	0.0150601	BI969436.1_627	BI969436.1	6777	Guanylate kinase
663	2.19121	0.0045818	BE657880.1_686	BE657880.1	34167	40S ribosomal protein S8
664	2.18965	0.00897141	BM309110.1_356	BM309110.1	18245	Glycine max cDNA clone SOYBEAN CLONE ID: Gm-c1036-6850 5, mRNA sequence
665	2.18838	0.0321315	CO982424.1_696	CO982424.1	27729	Vigna unguiculata aminoimidazole ribonucleotide carboxylase mRNA, complete cds.
666	2.18741	0.0353626	BM731206.1_335	BM731206.1	41409	Glycine max matrix metalloproteinase MMP2 (MMP2) mRNA, complete cds.
667	2.18683	0.0154242	GMFL01-22-N18-R_430	BW664201.1	5418	Pisum sativum ssa-15 mRNA for putative senescence-associated protein, complete cds.
668	2.18669	0.0132875	AI973690.1_399	AI973690.1	8335	Glycine max isopentenyl transferase (Ipt) mRNA, complete cds.
669	2.18669	0.00159321	GMFL01-40-J11-R_103	BW676429.1	20890	Uncharacterized enzymes related to aldose 1-epimerase
670	2.18193	0.0462732	BI971152.1_132	BI971152.1	5575	GM830012B10F06 Gm-r1083 Glycine max cDNA clone Gm-r1083-4499 3, mRNA sequence
671	2.18153	0.00449974	BI970323.1_593	BI970323.1	2388	GM830010A10H05 Gm-r1083 Glycine max cDNA clone Gm-r1083-3801 3, mRNA sequence
672	2.18088	0.0240532	BE820467.1_574	BE820467.1	16644	GM700012A10C3 Gm-r1070 Glycine max cDNA clone Gm-r1070-4709 3, mRNA sequence
673	2.18056	0.00506275	CX703486.1_776	CX703486.1	1685	Chaperonin complex component, TCP-1 beta subunit (CCT2)
674	2.18036	0.0141169	GMFL01-17-H15-R_460	BW660465.1	40524	60S ribosomal protein L22
675	2.17961	0.00574617	CX705908.1_672	CX705908.1	39838	Arabidopsis thaliana 40S ribosomal protein S18 (RPS18B) (At1g34030) mRNA, complete cds
676	2.17942	0.000582156	CF807615.1_527	CF807615.1	27879	Medicago truncatula clone mth2-24d6, complete sequence
677	2.17929	0.0284717	CX701347.1_813	CX701347.1	10602	Apoptosis antagonizing transcription factorprotein transport protein
678	2.17857	0.0247877	BU925951.1_461	BU925951.1	8158	CTP synthase (UTP-ammonia lyase)
679	2.17748	0.0059098	CX705605.1_814	CX705605.1	10978	Sensory transduction histidine kinase
680	2.17732	0.00609718	CX548612.1_751	CX548612.1	30899	Mitochondrial ribosomal protein MRP17
681	2.17627	0.00603651	BI316456.1_417	BI316456.1	20809	Lycopersicon esculentum clone 133434R, mRNA sequence.
682	2.17591	0.0245335	CO984916.1_711	CO984916.1	4041	S.tuberosum mRNA for TOM20 protein.
683	2.17579	0.00806025	BG046966.1_347	BG046966.1	18120	MAM33, mitochondrial matrix glycoprotein
684	2.17529	0.00593607	GMFL01-03-C19-F_639	BW652283.1	7304	60S ribosomal protein L5
685	2.17318	0.0433206	BM954241.1_443	BM954241.1	21614	Glycine max cDNA clone SOYBEAN CLONE ID: Gm-c1069-4650 5 similar to TR:O65528 O65528 PUTATIVE MYB-PROTEIN. [1] ;, mRNA sequence
686	2.17252	0.00173662	AW349278.1_225	AW349278.1	34698	GM210004B21H3 Gm-r1021 Glycine max cDNA clone Gm-r1021-1518 3, mRNA sequence
687	2.17187	0.0281729	BI971388.1_649	BI971388.1	23213	Molecular chaperone of the GrpE family
688	2.17093	0.032883	BI425883.1_9	BI425883.1	31960	Kelch repeat-containing proteins
689	2.17086	0.0102514	GMFL01-19-A20-F_392	BW661552.1	7550	Transcription factor, Myb superfamily
690	2.16906	0.00205261	BQ299473.1_287	BQ299473.1	13784	Glycine max ribulose-1,5-bisphosphate carboxylase small subunit rbcS3 mRNA, complete cds.
691	2.16823	0.00571021	BU549058.1_459	BU549058.1	13774	GM880019A20E09 Gm-r1088 Glycine max cDNA clone Gm-r1088-7122 3, mRNA sequence
692	2.16666	0.00491362	GMFL01-40-O19-R_334	BW676658.1	18935	Lactuca sativa ATPase epsilon chain mRNA, partial cds; chloroplast gene for chloroplast product.
693	2.16648	0.000940308	BQ273294.1_367	BQ273294.1	37555	Glycine max ribulose-1,5-bisphosphate carboxylase small subunit rbcS3 mRNA, complete cds.
694	2.16603	0.00134435	BI095081.1_327	BI095081.1	44122	Glycine max cDNA clone GENOME SYSTEMS CLONE ID: Gm-c1055-3983 5, mRNA sequence
695	2.16356	0.00310762	BU761927.1_470	BU761927.1	13133	Mitochondrialchloroplast ribosomal protein L15L10
696	2.1621	0.00186365	GMFL01-33-F20-R_434	BW671513.1	28961	unknown protein
697	2.16159	0.00153462	BE608784.1_297	BE608784.1	9556	Glycine max ribulose-1,5-bisphosphate carboxylase small subunit rbcS3 mRNA, complete cds.
698	2.15946	0.0184014	CX711881.1_532	CX711881.1	44416	Arabidopsis thaliana zinc finger (C3HC4-type RING finger) family protein (At2g40830) mRNA, complete cds
699	2.15786	0.0201532	BU547705.1_399	BU547705.1	15796	Medicago truncatula clone mth2-10p1, complete sequence
700	2.15771	0.000651382	BU544943.1_323	BU544943.1	7519	U3 small nucleolar ribonucleoprotein (snoRNP) component
701	2.15757	0.000257122	CD487617.1_432	CD487617.1	15215	Medicago truncatula chromosome 7 BAC clone mth2-71n23, complete sequence
702	2.15577	0.0311669	BI969857.1_710	BI969857.1	20823	Predicted nucleic-acid-binding protein, contains PIN domain
703	2.15569	0.0307057	BU547731.1_577	BU547731.1	21159	Lotus corniculatus var. japonicus genomic DNA, chromosome 4, clone:LjT36C13, TM0100b, complete sequence
704	2.1553	0.0375726	GMFL01-04-N10-F_306	BW652650.1	42193	Glycine max cDNA clone GENOME SYSTEMS CLONE ID: Gm-c1036-340 5, mRNA sequence.
705	2.15464	0.0048504	GMFL01-05-D23-R_278	BW653563.1	27427	GM700008B20A7 Gm-r1070 Glycine max cDNA clone Gm-r1070-2726 3, mRNA sequence.
706	2.15444	0.0379225	BF070369.1_363	BF070369.1	19347	Glycine max cDNA clone GENOME SYSTEMS CLONE ID: Gm-c1065-1655 5, mRNA sequence
707	2.15443	0.0141281	AW471580.1_433	AW471580.1	8131	Heterochromatin-associated protein HP1 and related CHROMO domain proteins
708	2.15381	0.0171447	BE822999.1_495	BE822999.1	7115	Uncharacterized conserved protein
709	2.15189	0.0108591	CO985912.1_750	CO985912.1	22753	Mitochondrialchloroplast ribosomal protein L15L10
710	2.15119	0.00133705	CX704165.1_769	CX704165.1	19472	Oryza sativa (japonica cultivar-group) cDNA clone:002-107-C06, full insert sequence.
711	2.15068	0.0479033	GMFL01-05-M24-R_309	BW653602.1	5431	Amino acid transporters
712	2.1506	0.00437218	GMFL01-11-L22-F_671	BW657105.1	39032	sd17d09.y2 Gm-c1012 Glycine max cDNA clone GENOME SYSTEMS CLONE ID: Gm-c1012-1962 5 similar to SW:PORI_PEA P42054 OUTER PLASTIDIAL MEMBRANE PROTEIN PORIN ;, mRNA sequence.
713	2.14847	0.00953757	BE555133.1_463	BE555133.1	2710	Sensory transduction histidine kinase
714	2.14842	0.00641915	BI967169.1_191	BI967169.1	37093	GM830001A10C02 Gm-r1083 Glycine max cDNA clone Gm-r1083-99 3, mRNA sequence
715	2.14712	0.0211376	BF068751.1_343	BF068751.1	43454	Uncharacterized protein CLU1cluATIF31 involved in mitochondrial morphologydistribution, also found associated with eIF-3
716	2.14654	0.0406446	GMFL01-23-M04-R_343	BW664820.1	17282	Medicago truncatula clone mth2-33l22, complete sequence
717	2.14614	0.0219174	BM890648.1_381	BM890648.1	4883	Glycine max cDNA clone SOYBEAN CLONE ID: Gm-c1063-4714 5, mRNA sequence
718	2.14532	0.00124851	BM093034.1_481	BM093034.1	24641	Ananas comosus putative ATPGTP binding protein mRNA, complete cds.
719	2.14512	0.0138236	CO979182.1_511	CO979182.1	4978	Medicago truncatula clone mth2-32m22, complete sequence
720	2.14362	0.0113008	CO979275.1_440	CO979275.1	28626	Uncharacterized conserved protein
721	2.14312	0.0439505	CF920931.1_533	CF920931.1	11765	Glycine max putative plastid glucose 6 phosphatephosphate translocator mRNA, complete cds; nuclear gene for plastid product.
722	2.14285	0.0214795	AW277811.1_483	AW277811.1	1003	NAD-dependent malate dehydrogenase
723	2.14263	0.0158394	GMFL01-36-G01-R_358	BW673570.1	30962	Thylakoid lumenal 15 kDa protein, chloroplast precursor (p15)
724	2.14042	0.0120741	BE822093.1_520	BE822093.1	12710	Arabidopsis thaliana auxin-responsive family protein (At4g34760) mRNA, complete cds
725	2.14041	0.018659	BM308054.1_441	BM308054.1	9573	Glycine max cDNA clone SOYBEAN CLONE ID: Gm-c1036-5463 5, mRNA sequence
726	2.14018	0.00371141	GMFL01-24-H20-R_385	BW665329.1	41310	GM830007B10H12 Gm-r1083 Glycine max cDNA clone Gm-r1083-2687 3, mRNA sequence.
727	2.13994	0.000933434	BQ298660.1_394	BQ298660.1	2256	Glycine max cDNA clone SOYBEAN CLONE ID: Gm-c1073-2566 5, mRNA sequence
728	2.13843	0.00114422	BE058866.1_16	BE058866.1	19314	Glycine max cDNA clone GENOME SYSTEMS CLONE ID: Gm-c1016-12190 5 similar to TR:Q42296 Q42296 PORIN ;, mRNA sequence
729	2.13788	0.000780287	BI786025.1_395	BI786025.1	43577	Vigna aconitifolia 5-phosphoribosyl-4-(N-succinocarboxamide)-5-aminoimidazole synthetase mRNA.
730	2.13734	0.00230753	AW761587.1_336	AW761587.1	19253	Thylakoid lumenal 15 kDa protein, chloroplast precursor (p15)
731	2.13643	0.000774116	CA800991.1_474	CA800991.1	4087	2-oxoglutarate dehydrogenase, E1 subunit
732	2.13627	0.000432706	GMFL01-09-D19-R_260	BW655935.1	7099	Arabidopsis thaliana expressed protein (At1g28395) mRNA, complete cds
733	2.13543	0.000147208	CO978895.1_694	CO978895.1	29954	GM89003A1F01.r1 Gm-r1089 Glycine max cDNA clone Gm-r1089-1009 3, mRNA sequence
734	2.13475	0.0042426	GMFL01-25-I01-F_332	BW666038.1	8887	Peroxisomal biogenesis protein (peroxin)
735	2.13408	0.00657361	GMFL01-27-G24-R_291	BW667391.1	12758	40S ribosomal protein S7
736	2.13213	0.0166196	BU547675.1_278	BU547675.1	35049	Arabidopsis thaliana expressed protein (At5g17460) mRNA, complete cds
737	2.13085	0.0370873	GMFL01-17-H17-R_241	BW660469.1	20428	Arabidopsis thaliana expressed protein (At3g48710) mRNA, complete cds
738	2.13023	0.00391174	CX704902.1_795	CX704902.1	41608	Protein involved in mRNA turnover
739	2.12909	0.0487679	GMFL01-19-E13-F_204	BW661714.1	6328	3-5 exonuclease
740	2.12905	0.0178811	AW202365.1_177	AW202365.1	33726	DNA topoisomerase III alpha
741	2.12886	0.00108864	CX711757.1_684	CX711757.1	23916	gmrtDrNS01_37-D_M13R_G07_051.s0 Water stressed gmrtDrNS01 Glycine max cDNA 3, mRNA sequence
742	2.12807	0.0358483	GMFL01-05-B21-R_454	BW653503.1	9372	Capsicum annuum GTP-binding protein mRNA, complete cds.
743	2.12762	0.0196948	GMFL01-50-C22-R_266	BW682980.1	23979	FOG: PPR repeat
744	2.12627	0.00328875	BM107772.1_545	BM107772.1	44841	a01a04 cDNA Peking library 2D SCN3 Glycine max cDNA clone a01a04 5, mRNA sequence
745	2.12555	0.00197934	CO979019.1_619	CO979019.1	26834	Lotus corniculatus var. japonicus genomic DNA, clone:LjT30I08, TM0492, complete sequence
746	2.12544	0.00753883	BU546290.1_558	BU546290.1	18974	Methylenetetrahydrofolate dehydrogenasemethylenetetrahydrofolate cyclohydrolase
747	2.12541	0.0205012	GMFL01-23-D06-R_81	BW664435.1	36366	60S ribosomal protein L28
748	2.12505	0.00651354	CO979096.1_636	CO979096.1	9165	FOG: PPR repeat
749	2.12326	0.0194648	GMFL01-35-G07-R_419	BW672916.1	44244	D-3-phosphoglycerate dehydrogenase, D-isomer-specific 2-hydroxy acid dehydrogenase superfamily
750	2.1228	0.037465	BQ610340.1_195	BQ610340.1	10896	sap40d12.y1 Gm-c1087 Glycine max cDNA clone SOYBEAN CLONE ID: Gm-c1087-3239 5 similar to TR:Q9SFI2 Q9SFI2 PUTATIVE CHROMOMETHYLASE. ;, mRNA sequence
751	2.12271	0.0219248	CA852047.1_633	CA852047.1	26398	60S ribosomal protein L35
752	2.12253	0.000864855	BU761633.1_371	BU761633.1	39402	Arabidopsis thaliana homeobox-leucine zipper family protein lipid-binding START domain-containing protein (At5g52170) mRNA, complete cds
753	2.12229	0.010884	BE057452.1_544	BE057452.1	10916	Serinethreonine protein kinase
754	2.122	0.0386686	CO979525.1_526	CO979525.1	7993	GM89005A1B12.r1 Gm-r1089 Glycine max cDNA clone Gm-r1089-1607 3, mRNA sequence
755	2.12078	0.00893855	BG882639.1_397	BG882639.1	6822	FOG: PPR repeat
756	2.12027	0.00900776	BU550201.1_599	BU550201.1	9683	GM880018A10E03 Gm-r1088 Glycine max cDNA clone Gm-r1088-6725 3, mRNA sequence
757	2.11998	0.0170334	BE822022.1_504	BE822022.1	29323	Medicago truncatula clone mth2-194a22, complete sequence
758	2.11966	0.0174564	GMFL01-48-L03-R_25	BW681960.1	21739	Medicago sativa 60S ribosomal protein mRNA, partial cds.
759	2.11811	0.00715866	CA801606.1_727	CA801606.1	34342	Glycosyl hydrolase, family 38 - alpha-mannosidase
760	2.11763	0.0079818	BU761969.1_288	BU761969.1	30236	40S ribosomal protein S8
761	2.11758	0.00467848	GMFL01-18-G17-R_434	BW661127.1	10666	60S ribosomal protein L3 and related proteins
762	2.11702	0.00158471	GMFL01-27-H07-R_551	BW667404.1	29988	WD40 repeat protein
763	2.11591	0.0041475	CA799113.1_606	CA799113.1	28218	Arabidopsis thaliana expressed protein (At4g12750) mRNA, complete cds
764	2.1158	0.000403652	GMFL01-30-K07-R_474	BW669634.1	18887	Glycine max cDNA clone GENOME SYSTEMS CLONE ID: Gm-c1055-3983 5, mRNA sequence.
765	2.11572	0.0163454	BU764025.1_547	BU764025.1	3283	Metalloproteinase-related collagenase pM5
766	2.11372	0.0107553	BU965389.1_559	BU965389.1	11090	Glycine max cDNA clone SOYBEAN CLONE ID: Gm-c1036-13310 5, mRNA sequence
767	2.11364	0.0171105	CF808845.1_599	CF808845.1	36185	Predicted metal-binding protein
768	2.11342	0.00243643	BM890728.1_433	BM890728.1	23117	Transcriptional repressor EZH1
769	2.11255	0.0115501	CX548184.1_527	CX548184.1	26389	Protein required for actin cytoskeleton organization and cell cycle progression
770	2.10941	0.00174652	AI496463.1_117	AI496463.1	18132	60S ribosomal protein L5
771	2.10925	0.0365815	CD403737.1_526	CD403737.1	1147	Gm_ck26510 Soybean induced by Salicylic Acid Glycine max cDNA 3, mRNA sequence
772	2.10891	0.0201619	BQ253438.1_425	BQ253438.1	26922	Medicago truncatula chromosome 7 BAC clone mth2-143d17, complete sequence
773	2.10889	0.0160091	CD396345.1_506	CD396345.1	492	Arabidopsis thaliana expressed protein (At4g28590) mRNA, complete cds
774	2.10853	0.00465056	AW351135.1_669	AW351135.1	1041	N-acetylglucosaminyltransferase complex, subunit PIG-P, required for phosphatidylinositol biosynthesis
775	2.10809	0.0160891	GMFL01-32-H17-R_357	BW670897.1	1228	GM880015A10D07 Gm-r1088 Glycine max cDNA clone Gm-r1088-5533 3, mRNA sequence.
776	2.10781	0.0223942	CO979611.1_477	CO979611.1	40978	GM89005A2F01.r1 Gm-r1089 Glycine max cDNA clone Gm-r1089-1778 3, mRNA sequence
777	2.10772	0.0258908	BE803085.1_81	BE803085.1	9945	Ferredoxin
778	2.10741	0.0243313	CO986025.1_744	CO986025.1	5775	GM89015B2B05.r2 Gm-r1089 Glycine max cDNA clone Gm-r1089-5458 3, mRNA sequence
779	2.10722	0.00233234	GMFL01-12-C09-F_658	BW657351.1	20072	Lycopersicon esculentum clone 132894F, mRNA sequence.
780	2.106	0.018494	GMFL01-29-B01-R_498	BW668517.1	20831	GM700023A20D1 Gm-r1070 Glycine max cDNA clone Gm-r1070-8978 3, mRNA sequence.
781	2.10465	0.0135641	CA852981.1_310	CA852981.1	42697	E14F05_L05_11.ab1 cDNA Peking library 6, 8 day SCN3 Glycine max cDNA clone E14F05 5, mRNA sequence
782	2.10414	0.00413857	CA783188.1_370	CA783188.1	44918	Arabidopsis thaliana expressed protein (At4g39790) mRNA, complete cds
783	2.104	0.0383112	AI960915.1_448	AI960915.1	33574	Glycine max cDNA clone GENOME SYSTEMS CLONE ID: Gm-c1019-829 5, mRNA sequence
784	2.10283	0.0447574	CX704827.1_915	CX704827.1	44915	Serinethreonine protein kinase
785	2.10268	0.00362439	BG405467.1_233	BG405467.1	30201	Glycine max precursor monofunctional aspartokinase mRNA, complete cds.
786	2.10261	0.0199584	AW100110.1_210	AW100110.1	38984	Chromatin remodeling complex WSTF-ISWI, small subunit
787	2.10143	0.00361594	GMFL01-40-D07-R_362	BW676152.1	22491	Nuclear exosomal RNA helicase MTR4, DEAD-box superfamily
788	2.10107	0.00376928	GMFL01-11-D04-F_82	BW656730.1	41279	Protein required for 18S rRNA maturation and 40S ribosome biogenesis
789	2.10039	0.0390693	GMFL01-24-H22-R_395	BW665333.1	26571	60S ribosomal protein L28
790	2.09983	0.00172698	AW508265.1_610	AW508265.1	23333	Lycopersicon esculentum clone 132458F, mRNA sequence.
791	2.09982	0.0373013	GMFL01-09-F23-F_724	BW656030.1	29815	Medicago truncatula clone mth2-78c9, complete sequence
792	2.09905	0.00931138	BU926890.1_501	BU926890.1	37893	Glycine max cDNA clone SOYBEAN CLONE ID: Gm-c1036-11876 5 similar to TR:O22289 O22289 T5I7.11 PROTEIN. ;, mRNA sequence
793	2.09857	0.0334256	GMFL01-32-P04-R_114	BW671213.1	36591	Gm_ck4146 Soybean induced by Salicylic Acid Glycine max cDNA 3, mRNA sequence.
794	2.09832	0.00226485	BE658116.1_552	BE658116.1	8381	Arabidopsis thaliana expressed protein (At4g34090) mRNA, complete cds
795	2.09811	0.0248521	BE609672.1_549	BE609672.1	15591	Asparaginyl-tRNA synthetase (mitochondrial)
796	2.09781	0.00523626	GMFL01-22-C08-R_449	BW663710.1	41359	Glycine max cDNA clone GENOME SYSTEMS CLONE ID: Gm-c1033-261 5, mRNA sequence.
797	2.09421	0.00700358	GMFL01-34-A23-R_396	BW672004.1	4236	gmrtDrNS01_39-A_M13R_H10_066.s3 Water stressed 48h segment 1 gmrtDrNS01 Glycine max cDNA 3, mRNA sequence.
798	2.09378	0.0271492	BE805276.1_482	BE805276.1	10065	rRNA processing protein
799	2.09372	0.0204093	BU084485.1_469	BU084485.1	40548	Glycine max DNA polymerase delta (Pol delta) mRNA, complete cds.
800	2.09243	0.040112	GMFL01-07-J09-F_326	BW654506.1	43808	WD40 repeat nucleolar protein Bop1, involved in ribosome biogenesis
801	2.09151	0.00160931	AW317686.1_392	AW317686.1	2828	sg56a10.y1 Gm-c1007 Glycine max cDNA clone GENOME SYSTEMS CLONE ID: Gm-c1007-403 5 similar to TR:O23524 O23524 HYPOTHETICAL 96.8 KD PROTEIN. ;, mRNA sequence
802	2.09082	0.011509	BE611834.1_326	BE611834.1	38208	Glycine max cDNA clone GENOME SYSTEMS CLONE ID: Gm-c1049-261 5, mRNA sequence
803	2.08884	0.0130655	BU089970.1_392	BU089970.1	21507	Glycine max cDNA clone GENOME SYSTEMS CLONE ID: Gm-c1054-1996 5, mRNA sequence
804	2.08808	0.00375348	BE022768.1_410	BE022768.1	7038	Medicago truncatula clone mth2-194a22, complete sequence
805	2.08755	0.0272148	CK769031.1_765	CK769031.1	26041	Gm-r1030-2790 Gm-r1030 Glycine max cDNA clone Gm-r1030-2790 5, mRNA sequence
806	2.08743	0.00581475	CX708757.1_673	CX708757.1	6732	Medicago truncatula clone mth1-23l16, complete sequence
807	2.08738	0.000466075	GMFL01-15-J20-R_352	BW659363.1	9823	Glycine max cDNA clone GENOME SYSTEMS CLONE ID: Gm-c1028-182 3 similar to TR:Q9ZW58 Q9ZW58 F17L21.11. ;, mRNA sequence.
808	2.08703	0.000683907	BE021790.1_179	BE021790.1	17099	Spliceosomal protein snRNP-U1AU2B
809	2.08662	0.0204255	GMFL01-33-E08-R_349	BW671445.1	18754	Cicer arietinum mRNA for 40S ribosomal protein S5.
810	2.0866	0.00145941	GMFL01-10-C06-R_508	BW656183.1	14573	WD40 repeat protein
811	2.08611	0.00469773	CO982227.1_605	CO982227.1	25166	GM89006A2D10.r2 Gm-r1089 Glycine max cDNA clone Gm-r1089-2084 3, mRNA sequence
812	2.08599	0.00772676	BI785573.1_363	BI785573.1	32045	Manganese superoxide dismutase
813	2.08595	0.00227913	GMFL01-31-P10-R_382	BW670540.1	17128	Glycine max cDNA clone SOYBEAN CLONE ID: Gm-c1073-2619 5, mRNA sequence.
814	2.08561	0.013995	GMFL01-44-J22-F_433	BW679160.1	31879	Succinyl-CoA synthetase, beta subunit
815	2.0853	0.00378454	BU765158.1_532	BU765158.1	2235	Medicago truncatula chromosome 7 BAC clone mth2-73i16, complete sequence
816	2.08522	0.0326098	BU550136.1_517	BU550136.1	36016	GM880017B10G02 Gm-r1088 Glycine max cDNA clone Gm-r1088-6459 3, mRNA sequence
817	2.08514	0.0203102	CX703183.1_876	CX703183.1	44378	gmrtDrNS01_14-B_M13R_A02_016.s3 Water stressed 48h segment 1 gmrtDrNS01 Glycine max cDNA 3, mRNA sequence
818	2.0846	0.0127706	GMFL01-18-H03-R_356	BW661147.1	14374	Mitochondrial elongation factor
819	2.08428	0.0358757	BE474909.1_378	BE474909.1	36876	FOG: PPR repeat
820	2.08403	0.0357739	CD486881.1_508	CD486881.1	28001	Arabidopsis thaliana cyclopropane fatty acid synthase, putative CPA-FA synthase, putative (At3g23510) mRNA, complete cds
821	2.08198	0.0317164	BU551206.1_473	BU551206.1	25802	GM880019B21D09 Gm-r1088 Glycine max cDNA clone Gm-r1088-7098 3, mRNA sequence
822	2.08191	0.0284654	AW423584.1_21	AW423584.1	14195	Theobroma cacao WRKY 13 (tcw13) gene, tcw13-1 allele, partial cds
823	2.08178	0.0379819	BE823578.1_604	BE823578.1	16122	GM700021A20C10 Gm-r1070 Glycine max cDNA clone Gm-r1070-8180 3, mRNA sequence
824	2.0815	0.0188997	AW781213.1_403	AW781213.1	19235	Lotus corniculatus var. japonicus genomic DNA, chromosome 5, clone:LjT48J22, TM0335a, complete sequence
825	2.08139	0.000267982	BQ298729.1_74	BQ298729.1	29642	Medicago truncatula clone mth2-32h4, complete sequence
826	2.07938	0.0027078	BM308312.1_254	BM308312.1	21991	Glycine max cDNA clone SOYBEAN CLONE ID: Gm-c1036-5914 5, mRNA sequence
827	2.07887	0.0148025	GMFL01-01-L07-R_568	BW650889.1	31072	Arabidopsis thaliana chaperonin, putative (At3g03960) mRNA, complete cds
828	2.07844	0.0172375	BE822731.1_59	BE822731.1	10367	Glycine max desiccation protective protein LEA5 (Lea5) mRNA, complete cds.
829	2.07843	0.00136902	BI969185.1_702	BI969185.1	1842	FOG: PPR repeat
830	2.07666	0.00765167	GMFL01-45-D17-R_271	BW679553.1	38348	gmrtDrNS01_11-B_M13R_F12_086.s2 Water stressed 5h segment 2 gmrtDrNS01 Glycine max cDNA 3, mRNA sequence.
831	2.07641	0.00245462	GMFL01-49-B03-R_61	BW682227.1	10030	Lotus corniculatus var. japonicus VDAC1.2 mRNA, complete cds.
832	2.07614	0.0048023	CO984770.1_663	CO984770.1	8761	Daucus carota mRNA for neutral invertase.
833	2.07461	0.000316273	BU545671.1_52	BU545671.1	29626	GM880007B20A12 Gm-r1088 Glycine max cDNA clone Gm-r1088-2352 3, mRNA sequence
834	2.07455	0.00433087	GMFL01-48-C17-R_445	BW681589.1	25159	Lotus corniculatus var. japonicus geranylgeranyl hydrogenase (GGH) mRNA, complete cds.
835	2.07409	0.0397002	GMFL01-46-F07-R_432	BW680317.1	8684	Malus domestica mRNA for phosphoglyceromutase, complete cds.
836	2.07393	0.0356259	BE330098.1_451	BE330098.1	20578	DNA polymerase thetaeta, DEAD-box superfamily
837	2.07388	0.0108516	BF425176.1_336	BF425176.1	12815	Glycine max cDNA clone GENOME SYSTEMS CLONE ID: Gm-c1069-919 5 similar to TR:Q9SN75 Q9SN75 HYPOTHETICAL 37.4 KD PROTEIN. ;, mRNA sequence
838	2.07291	0.0221958	BE020390.1_393	BE020390.1	9006	Glycine max cDNA clone GENOME SYSTEMS CLONE ID: Gm-c1028-6684 5, mRNA sequence
839	2.07275	0.00702654	GMFL01-24-P14-R_281	BW665675.1	45194	Gm_ck32622 Soybean induced by Salicylic Acid Glycine max cDNA 3, mRNA sequence.
840	2.0719	0.0196555	BE661662.1_590	BE661662.1	35850	FKBP-type peptidyl-prolyl cis-trans isomerase
841	2.07095	0.00383026	CO983700.1_695	CO983700.1	23822	RNA-binding protein required for biogenesis of the ribosomal 60S subunit
842	2.06982	0.00756085	BE329829.1_399	BE329829.1	1587	Glycine max cDNA clone GENOME SYSTEMS CLONE ID: Gm-c1040-976 5, mRNA sequence
843	2.06852	0.0037604	BI971155.1_578	BI971155.1	40566	40S ribosomal protein S8
844	2.06762	0.0020304	AI442604.1_239	AI442604.1	8028	sa43a09.y1 Gm-c1004 Glycine max cDNA clone GENOME SYSTEMS CLONE ID: Gm-c1004-2033 5 similar to SW:CB80_HUMAN Q09161 80 KD NUCLEAR CAP BINDING PROTEIN ;, mRNA sequence
845	2.06641	0.0309431	CX706471.1_548	CX706471.1	9250	gmrtDrNS01_12-C_M13R_D07_057.s1 Water stressed 5h segment 1 gmrtDrNS01 Glycine max cDNA 3, mRNA sequence
846	2.06466	0.0289759	BI892659.1_289	BI892659.1	42378	Pisum sativum nodulin-like protein mRNA, partial cds.
847	2.06462	0.0090662	BM527457.1_462	BM527457.1	17705	Lotus corniculatus var. japonicus genomic DNA, chromosome 5, clone:LjT03D07, TM0180a, complete sequence
848	2.06458	0.00419166	BM176940.1_466	BM176940.1	20464	Medicago truncatula clone mth2-27i5, complete sequence
849	2.06453	0.0477575	GMFL01-08-C14-F_664	BW655318.1	35816	Arabidopsis thaliana zinc finger (C3HC4-type RING finger) family protein (At1g66040) mRNA, complete cds
850	2.06447	0.00281189	CD403849.1_374	CD403849.1	13762	Medicago truncatula chromosome 2 BAC clone mte1-49n15, complete sequence
851	2.06338	0.0118573	BI969671.1_638	BI969671.1	17661	Medicago truncatula clone mth2-15d23, complete sequence
852	2.06301	0.00162722	AW424315.1_546	AW424315.1	31863	ATP-dependent RNA helicase pitchoune
853	2.06249	0.0130127	CA800582.1_402	CA800582.1	32059	Glycine max cDNA clone SOYBEAN CLONE ID: Gm-c1062-8648 5, mRNA sequence
854	2.06229	0.0179393	BM527246.1_472	BM527246.1	26145	Uncharacterized enzymes related to aldose 1-epimerase
855	2.06143	0.00826291	GMFL01-01-O15-R_239	BW651065.1	5498	Glycine max cDNA clone GENOME SYSTEMS CLONE ID: Gm-c1037-2564 5, mRNA sequence.
856	2.05942	0.0058966	CD402734.1_386	CD402734.1	17374	Cicer arietinum mRNA for ribosomal protein S3a (rs3a gene).
857	2.05909	0.0192357	AW351309.1_494	AW351309.1	13797	Arabidopsis thaliana chaperonin, putative (At3g11830) mRNA, complete cds
858	2.05815	0.0217652	AW755776.1_487	AW755776.1	39794	Cicer arietinum mRNA for putative Ruv DNA-helicase.
859	2.05794	0.0210773	GMFL01-38-F17-R_304	BW674880.1	44086	Triticum aestivum ribosomal protein L19 mRNA, complete cds.
860	2.05729	0.023029	CA801961.1_374	CA801961.1	28867	DNA replication licensing factor, MCM2 component
861	2.05721	0.0431154	CO978980.1_682	CO978980.1	6693	Predicted K+H+-antiporter
862	2.05704	0.00983727	GMFL01-16-A11-R_587	BW659731.1	15341	Fibrillarin and related nucleolar RNA-binding proteins
863	2.0561	0.0123806	GMFL01-23-K05-R_385	BW664735.1	20322	Arabidopsis thaliana expressed protein (At2g15020) mRNA, complete cds
864	2.0557	0.0200268	GMFL01-50-N10-R_256	BW683442.1	13845	60S ribosomal protein L10A
865	2.0557	0.0198839	BE658655.1_248	BE658655.1	43546	Lotus corniculatus var. japonicus genomic DNA, chromosome 4, clone:LjT13G01, TM0093b, complete sequence
866	2.05546	0.0135592	BI972454.1_361	BI972454.1	6946	Lotus corniculatus var. japonicus genomic DNA, chromosome 1, clone:LjT34I04, TM0133, complete sequence
867	2.0551	0.013796	BM519680.1_511	BM519680.1	31204	RNA-binding nuclear protein (MAK16) containing a distinct C4 Zn-finger
868	2.05387	0.00586521	BG510084.1_436	BG510084.1	42051	Medicago truncatula chromosome 7 BAC clone mth2-167p21, complete sequence
869	2.05375	0.0155491	BG510625.1_289	BG510625.1	36238	Predicted methyltransferase
870	2.05347	0.0168487	CX707222.1_767	CX707222.1	43013	Putative methyltransferase
871	2.05284	0.000999558	CO980255.1_733	CO980255.1	23671	GM89007B1D09.r1 Gm-r1089 Glycine max cDNA clone Gm-r1089-2489 3, mRNA sequence
872	2.05262	0.0419197	BM271180.1_468	BM271180.1	21051	Oryza sativa (japonica cultivar-group) cDNA clone:J033107L05, full insert sequence.
873	2.0525	0.00930835	BE823811.1_487	BE823811.1	36332	GM700022A10H9 Gm-r1070 Glycine max cDNA clone Gm-r1070-8801 3, mRNA sequence
874	2.05234	0.0037733	BF067748.1_326	BF067748.1	31005	Glycine max ribulose-1,5-bisphosphate carboxylase small subunit rbcS1 mRNA, complete cds.
875	2.05103	0.00845735	CO981972.1_698	CO981972.1	914	Ribokinase
876	2.05042	0.026028	BE821817.1_516	BE821817.1	19580	Putative cytochrome C oxidase assembly protein
877	2.04986	0.0212776	CX701025.1_820	CX701025.1	41695	Mitochondrialchloroplast ribosomal protein L4
878	2.04927	0.0165259	BE821707.1_569	BE821707.1	35168	GM700015A20D7 Gm-r1070 Glycine max cDNA clone Gm-r1070-5918 3, mRNA sequence
879	2.0487	0.0104109	AW317931.1_390	AW317931.1	23059	Medicago truncatula clone mth2-28e9, complete sequence
880	2.04859	0.0255388	CX708671.1_598	CX708671.1	26784	60S ribosomal protein L18A
881	2.04831	0.00225704	AW277457.1_426	AW277457.1	17468	Arabidopsis thaliana expressed protein (At2g31340) mRNA, complete cds
882	2.04788	0.01851	BI786193.1_52	BI786193.1	12349	Glycine max cDNA clone GENOME SYSTEMS CLONE ID: Gm-c1065-5002 5 similar to TR:O49350 O49350 AT-HOOK PROTEIN 2 ;, mRNA sequence
883	2.04787	0.0236115	BE800339.1_561	BE800339.1	15584	Populus deltoides lipoxygenase LOX1 (LOX1) mRNA, complete cds.
884	2.04702	0.0180238	BM178120.1_81	BM178120.1	30310	Chaperonin complex component, TCP-1 eta subunit (CCT7)
885	2.04517	0.031237	BU765648.1_391	BU765648.1	23659	Glycine max cDNA clone SOYBEAN CLONE ID: Gm-c1080-3691 5, mRNA sequence
886	2.04485	0.00471765	AW185955.1_174	AW185955.1	28754	Ribosomal protein S5
887	2.04457	0.0149127	AW760678.1_546	AW760678.1	37888	Deoxyribodipyrimidine photolyasecryptochrome
888	2.04455	0.0277498	AI794752.1_432	AI794752.1	44527	Medicago truncatula clone mth2-25a12, complete sequence
889	2.04384	0.00866101	GMFL01-14-F09-R_1	BW658426.1	36010	Glycine max ribulose-1,5-bisphosphate carboxylase small subunit mRNA, complete cds.
890	2.04363	0.0136291	BU927294.1_473	BU927294.1	20058	3-oxoacyl-(acyl-carrier-protein) synthase (I and II)
891	2.04346	0.0483464	CD391887.1_449	CD391887.1	8792	Arabidopsis thaliana NHL repeat-containing protein (At1g70280) mRNA, complete cds
892	2.04268	0.0239557	CA800062.1_516	CA800062.1	36891	Medicago truncatula chromosome 7 BAC clone mth2-36p20, complete sequence
893	2.04192	0.00908883	CX703909.1_568	CX703909.1	4667	Molecular chaperone (small heat-shock protein Hsp26Hsp42)
894	2.04028	0.0381877	CX707522.1_813	CX707522.1	7731	37 kDa inner envelope membrane protein, chloroplast precursor (E37)
895	2.04012	0.01095	BM307531.1_237	BM307531.1	14173	Glycine max cDNA clone SOYBEAN CLONE ID: Gm-c1075-4406 5, mRNA sequence
896	2.03962	0.00247654	BU927494.1_285	BU927494.1	8305	Lotus japonicus Nlj21 (LjNOD21) mRNA, complete cds.
897	2.03863	0.0264231	CX710113.1_770	CX710113.1	16323	Uncharacterized conserved protein
898	2.03806	0.0128857	AI900244.1_464	AI900244.1	12018	Splicing factor 3b, subunit 2
899	2.03753	0.0268197	BM528750.1_463	BM528750.1	8682	sak68b04.y1 Gm-c1036 Glycine max cDNA clone SOYBEAN CLONE ID: Gm-c1036-8120 5 similar to TR:Q9SXC9 Q9SXC9 T17H3.2 PROTEIN. ;, mRNA sequence
900	2.03641	0.00126956	CO982269.1_619	CO982269.1	28093	GM89014A1A05.r1 Gm-r1089 Glycine max cDNA clone Gm-r1089-5001 3, mRNA sequence
901	2.03564	0.00630198	GMFL01-49-A11-R_419	BW682198.1	30076	Dihydroxy-acid dehydratase
902	2.03521	0.02821	BU548131.1_462	BU548131.1	4352	GM880013B20A04 Gm-r1088 Glycine max cDNA clone Gm-r1088-4640 3, mRNA sequence
903	2.03464	0.0293223	AI496544.1_187	AI496544.1	10570	Glycine max cDNA clone GENOME SYSTEMS CLONE ID: Gm-c1004-8648 5, mRNA sequence
904	2.034	0.00286209	CA938455.1_345	CA938455.1	10961	Medicago truncatula chromosome 7 BAC clone mth2-167p21, complete sequence
905	2.03398	0.00261621	CX703578.1_743	CX703578.1	14496	Protein required for fusion of vesicles in vesicular transport, alpha-SNAP
906	2.03367	0.0136616	BI424785.1_89	BI424785.1	5489	Medicago truncatula clone mth2-10i9, complete sequence
907	2.03343	0.0160504	AW100363.1_358	AW100363.1	44137	Arabidopsis thaliana RNase Z (At2g04530) mRNA, complete cds
908	2.03307	0.00845721	BI942789.1_350	BI942789.1	7041	G.max mRNA for glycinamide ribonucleotide synthetase.
909	2.03294	0.0252093	GMFL01-26-L23-F_512	BW666908.1	29462	Medicago truncatula clone mth2-10j6, complete sequence
910	2.03272	0.0260694	GMFL01-01-L24-R_1	BW651270.1	15176	Asparaginyl-tRNA synthetase (mitochondrial)
911	2.03166	0.016966	BF070664.1_4	BF070664.1	38617	Lotus corniculatus var. japonicus genomic DNA, chromosome 5, clone:LjT01C14, TM0359, complete sequence
912	2.03069	0.037387	GMFL01-27-B10-F_511	BW667147.1	43390	Polyadenylate-binding protein (RRM superfamily)
913	2.02816	0.0228061	GMFL01-24-G24-F_500	BW665292.1	13713	Arabidopsis thaliana proline-rich spliceosome-associated (PSP) family protein (At4g21660) mRNA, complete cds
914	2.02778	0.0111206	AW620583.1_360	AW620583.1	6030	Hsp70-interacting protein HipTransient component of progesterone receptor complexes and an Hsp70-binding protein
915	2.02776	0.0157436	BU964657.1_521	BU964657.1	23760	Medicago truncatula chromosome 2 BAC clone mte1-6j20, complete sequence
916	2.02704	0.0221117	BF066473.1_82	BF066473.1	29029	GMP synthase
917	2.02701	0.0312648	BU547981.1_549	BU547981.1	15516	GM880014A10H08 Gm-r1088 Glycine max cDNA clone Gm-r1088-5343 3, mRNA sequence
918	2.0264	0.00746528	CD411221.1_457	CD411221.1	13765	Predicted hydrolases of HD superfamily
919	2.02509	0.00436207	BI787976.1_517	BI787976.1	31157	UDP-glucose pyrophosphorylase
920	2.02431	0.0295475	GMFL01-09-P15-R_731	BW655874.1	18263	Translocase of outer mitochondrial membrane complex, subunit TOM40
921	2.02348	0.0282027	GMFL01-13-P09-R_40	BW657874.1	2032	Mitochondrial chaperonin
922	2.02309	0.00306824	GMFL01-43-H23-R_375	BW678424.1	20590	Lotus corniculatus var. japonicus genomic DNA, chromosome 4, clone:LjT16G15, TM0073, complete sequence
923	2.02275	0.0134217	AW567634.1_454	AW567634.1	11773	UDP-glucuronosyl and UDP-glucosyl transferase
924	2.0224	0.0139141	CX706969.1_807	CX706969.1	40930	Medicago truncatula clone mth2-10i9, complete sequence
925	2.02139	0.00266005	BE821913.1_596	BE821913.1	3670	ATP-dependent RNA helicase
926	2.02108	0.00171849	AW310015.1_381	AW310015.1	24118	Medicago truncatula chromosome 7 BAC clone mth2-143d17, complete sequence
927	2.02091	0.0112014	BE807825.1_534	BE807825.1	3030	Transcriptional coactivator CAPER (RRM superfamily)
928	2.02003	0.0304365	BU547339.1_210	BU547339.1	819	GM880012B20E09 Gm-r1088 Glycine max cDNA clone Gm-r1088-4458 3, mRNA sequence
929	2.01982	0.02595	BG359342.1_272	BG359342.1	26967	Glycine max cDNA clone GENOME SYSTEMS CLONE ID: Gm-c1051-3131 5, mRNA sequence
930	2.0192	0.024313	BM178689.1_490	BM178689.1	20493	mRNA cleavage and polyadenylation factor II complex, subunit CFT2 (CPSF subunit)
931	2.0184	0.0184766	CD398725.1_555	CD398725.1	38344	Seryl-tRNA synthetase
932	2.01727	0.00889596	AW397063.1_442	AW397063.1	7083	Glycine max cDNA clone GENOME SYSTEMS CLONE ID: Gm-c1007-1407 5 similar to TR:Q9ZUW3 Q9ZUW3 PUTATIVE SELENIUM-BINDING PROTEIN. ;, mRNA sequence
933	2.01668	0.00727302	BU965368.1_537	BU965368.1	8315	Dihydroorotate dehydrogenase
934	2.01617	0.00289853	BI893488.1_335	BI893488.1	29762	Uncharacterized conserved protein (Ganglioside-induced differentiation associated protein 1, GDAP1)
935	2.01589	0.0247875	GMFL01-36-D21-R_370	BW673477.1	9623	psHB025xM11f USDA-IFAFS:Expression of Phytophthora sojae genes during infection and propagation Glycine max cDNA clone sHB025M11 5, mRNA sequence.
936	2.01574	0.0119257	BE823884.1_618	BE823884.1	20749	Medicago truncatula chromosome 5 clone mte1-56a16, COMPLETE SEQUENCE
937	2.01547	0.0214125	CO981887.1_731	CO981887.1	21440	Z.mays plastid mRNA for ORF170.
938	2.01499	0.0301842	AW471934.1_145	AW471934.1	3469	Arabidopsis thaliana DEADDEAH box helicase, putative (RH28) (At4g16630) mRNA, complete cds
939	2.01486	0.0146063	CX708003.1_489	CX708003.1	18519	Arachis hypogaea putative root-knot resistance protein mRNA, complete cds.
940	2.01486	0.0338699	BI424679.1_525	BI424679.1	43431	Arginyl-tRNA synthetase
941	2.01485	0.0383699	GMFL01-44-P16-R_201	BW679387.1	16608	Glycine max cDNA clone GENOME SYSTEMS CLONE ID: Gm-c1028-2101 3 similar to SW:RS17_SCHPO O42984 40S RIBOSOMAL PROTEIN S17. ;, mRNA sequence.
942	2.01332	0.00664655	CX706955.1_758	CX706955.1	25397	gmrtDrNS01_19-C_M13R_A01_015.s2 Water stressed 5h segment 2 gmrtDrNS01 Glycine max cDNA 3, mRNA sequence
943	2.01301	0.0128341	BU550127.1_490	BU550127.1	32487	Medicago truncatula clone mth2-31m6, complete sequence
944	2.01242	0.000295822	CO982569.1_728	CO982569.1	21956	Arabidopsis thaliana expressed protein (At5g10010) mRNA, complete cds
945	2.01214	0.00673674	CX548290.1_831	CX548290.1	14114	Bruguiera sexangula bstcp-1 mRNA for t-complex polypeptide 1, complete cds.
946	2.01044	0.0371856	BU548770.1_591	BU548770.1	42580	Cis-prenyltransferase
947	2.00901	3.94852e-05	BM308264.1_472	BM308264.1	399	Glycine max cDNA clone SOYBEAN CLONE ID: Gm-c1036-6067 5, mRNA sequence
948	2.00805	0.0273092	GMFL01-07-D05-R_576	BW654377.1	13004	FOG: PPR repeat
949	2.00763	0.00310386	CB556173.1_418	CB556173.1	15030	G.max mRNA for glycinamide ribonucleotide synthetase.
950	2.0073	0.00395742	CX708432.1_664	CX708432.1	34048	gmrtDrNS01_36-C_M13R_B11_093.s3 Water stressed 48h segment 1 gmrtDrNS01 Glycine max cDNA 3, mRNA sequence
951	2.00701	0.000118462	CA783310.1_652	CA783310.1	17161	tRNA methyltransferase
952	2.00613	0.0104535	CX700967.1_850	CX700967.1	13192	Translation initiation factor 2C (eIF-2C) and related proteins
953	2.00612	0.0121993	BI942853.1_475	BI942853.1	27501	Lycopersicon esculentum clone 134137F, mRNA sequence.
954	2.00577	0.0119249	GMFL01-39-M23-R_292	BW675881.1	5796	Copper amine oxidase
955	2.0056	0.0369279	CX705539.1_835	CX705539.1	21265	gmrtDrNS01_01-C_T3_G05_035.s0 Water stressed gmrtDrNS01 Glycine max cDNA 3, mRNA sequence
956	2.00552	0.0365	GMFL01-17-M13-R_4	BW660692.1	4563	Maltase glucoamylase and related hydrolases, glycosyl hydrolase family 31
957	2.00121	0.0148658	AW307012.1_313	AW307012.1	26442	Lotus corniculatus var. japonicus genomic DNA, chromosome 3, clone:LjT23P21, TM0261, complete sequence
958	2.00039	0.00846946	CX702619.1_686	CX702619.1	21012	N.tabacum (cv.Samsun NN) L19 mRNA for ribosomal protein L19.

## Sheet: Table S2
Table S2. List of the upregulated probesets with ratios of nitrate/control more than two-fold in the nodules after 24 hours of the 5-mM nitrate treatment.
	The data are listed from the highest ratio in descending order, with the ratio (nitrate/control), t-test, probe ID, primary accession, feature number, and description.
	The red and yellow columns show the common probesets, in which the roots show the ratio higher than x4 (red) and between x2 and x4 (yellow).
Descending order	Ratio (nitrate/control)	T-TEST	ProbeID	PrimaryAccession	FeatureNum	Description
1	24.3793	0.0479899	GMFL01-24-K12-R_172	BW665445.1	3063	GM880018A20A06 Gm-r1088 Glycine max cDNA clone Gm-r1088-6540 3, mRNA sequence.
2	23.7115	0.0311736	AW348413.1_627	AW348413.1	5229	Medicago truncatula clone mth2-37m7, complete sequence
3	22.9682	0.0303635	AW707145.1_264	AW707145.1	39322	Aspartyl protease
4	18.7987	0.0397252	GMFL01-18-B01-R_500	BW660892.1	41627	Gm_ck3615 Soybean induced by Salicylic Acid Glycine max cDNA 3, mRNA sequence.
5	14.8083	0.0365434	BU090383.1_311	BU090383.1	41369	Stem-specific protein TSJT1
6	13.8879	0.0398924	BU765525.1_466	BU765525.1	22967	Glycine max cDNA clone SOYBEAN CLONE ID: Gm-c1080-3811 5, mRNA sequence
7	13.3409	0.0461614	GMFL01-21-O21-R_409	BW663558.1	42512	gmrtDrNS01_15-A_M13R_C08_060.s1 Water stressed 5h segment 1 gmrtDrNS01 Glycine max cDNA 3, mRNA sequence.
8	11.8467	0.0460338	CO985729.1_657	CO985729.1	28012	Lotus corniculatus var. japonicus genomic DNA, chromosome 1, clone:LjT09O08, TM0231a, complete sequence
9	11.4193	0.040131	GMFL01-32-B23-R_20	BW670641.1	17499	Oryza sativa (japonica cultivar-group), predicted mRNA
10	11.0374	0.0479772	CD405456.1_510	CD405456.1	22672	Lycopersicon esculentum clone 133746F, mRNA sequence.
11	10.8284	0.0121304	AW185246.1_335	AW185246.1	17320	Glycine max cDNA clone GENOME SYSTEMS CLONE ID: Gm-c1023-1814 5, mRNA sequence
12	10.3961	0.00394147	CO983362.1_629	CO983362.1	7361	GM89018B1A11.r1 Gm-r1089 Glycine max cDNA clone Gm-r1089-6573 3, mRNA sequence
13	10.0403	0.0185529	BQ080827.1_304	BQ080827.1	26217	FOG: Predicted E3 ubiquitin ligase
14	9.97719	0.0331115	GMFL01-29-C21-R_459	BW668599.1	42770	Lotus corniculatus var. japonicus genomic DNA, chromosome 1, clone:LjT43O24, TM0145, complete sequence
15	8.99971	0.0490791	BU547835.1_500	BU547835.1	30630	Medicago truncatula clone mth2-5p10, complete sequence
16	8.89734	0.0338332	BQ741901.1_501	BQ741901.1	4151	S.rostrata mRNA for early nodulin 40
17	8.75871	0.0103343	CO981444.1_350	CO981444.1	44397	Populus trichocarpa clone Pop1-021H24, complete sequence
18	8.60223	0.037374	CA938120.1_382	CA938120.1	14270	Glycine max cDNA clone SOYBEAN CLONE ID: Gm-c1069-6217 5, mRNA sequence
19	8.59467	0.0319947	CK769096.1_705	CK769096.1	12123	Glycine max alcohol dehydrogenase 1 mRNA, partial cds.
20	8.51427	0.0358685	BM094510.1_347	BM094510.1	6331	Oryza sativa (japonica cultivar-group), predicted mRNA
21	8.29381	0.0498999	AW760137.1_515	AW760137.1	28618	Glycine max tyrosine aminotransferase mRNA, complete cds.
22	7.96703	0.0327445	CD394087.1_520	CD394087.1	8890	Gm_ck1373 Soybean induced by Salicylic Acid Glycine max cDNA 3, mRNA sequence
23	7.76607	0.0222371	GMFL01-35-K04-R_312	BW673086.1	39550	Glycine max cDNA clone GENOME SYSTEMS CLONE ID: Gm-c1047-792 5, mRNA sequence.
24	7.54172	0.0456282	BU578629.1_535	BU578629.1	33592	Glycine max resistance protein KR3 mRNA, complete cds.
25	7.11551	0.0257581	BM527313.1_453	BM527313.1	26341	Oryza sativa (japonica cultivar-group) cDNA clone:001-103-G03, full insert sequence.
26	7.07983	0.0354797	GMFL01-02-G16-F_362	BW651660.1	36080	Glycine max cDNA clone SOYBEAN CLONE ID: Gm-c1045-5313 5 similar to TR:Q9SUD5 Q9SUD5 MEDICAGO NODULIN N21-LIKE PROTEIN. ;, mRNA sequence.
27	7.06851	0.00623241	BM271463.1_417	BM271463.1	8812	sak09g06.y1 Gm-c1075 Glycine max cDNA clone SOYBEAN CLONE ID: Gm-c1075-2627 5, mRNA sequence
28	7.03661	0.0476814	CO984512.1_620	CO984512.1	40948	Desiccation-related protein PCC13-62 precursor
29	6.84878	0.0367263	GMFL01-19-H08-R_500	BW661840.1	36330	Glycine max putative high affinity nitrate transporter (NRT2) mRNA, complete cds.
30	6.67938	0.0245223	BI968279.1_487	BI968279.1	24323	Arabidopsis thaliana expressed protein (At5g60680) mRNA, complete cds
31	6.46365	0.00780943	AW597639.1_445	AW597639.1	17667	Glycine max cDNA clone GENOME SYSTEMS CLONE ID: Gm-c1023-2490 5, mRNA sequence
32	6.22822	0.00379483	GMFL01-14-C18-R_644	BW658647.1	20468	H+oligopeptide symporter
33	6.19265	0.0356735	AW569072.1_390	AW569072.1	24968	Quercus robur mRNA for formate dehydrogenase (ORF1).
34	6.17089	0.0232515	BQ252581.1_392	BQ252581.1	35390	Glycine max cDNA clone SOYBEAN CLONE ID: Gm-c1052-5702 5, mRNA sequence
35	6.13665	0.0460662	AW756638.1_210	AW756638.1	21313	Glycine max cDNA clone GENOME SYSTEMS CLONE ID: Gm-c1027-2339 5, mRNA sequence
36	6.09989	0.0296381	GMFL01-13-H23-F_774	BW658179.1	22341	Molecular chaperone (DnaJ superfamily)
37	6.06117	0.0201705	GMFL01-13-O10-R_518	BW657895.1	40529	Aspartyl protease
38	6.03849	0.0296797	GMFL01-46-J19-R_456	BW680510.1	13501	Cicer arietinum mRNA for putative cytidine or deoxycytidylate deaminase, partial.
39	5.88672	0.0447823	BI426355.1_294	BI426355.1	39942	saf33c01.y3 Gm-c1077 Glycine max cDNA clone GENOME SYSTEMS CLONE ID: Gm-c1077-122 5 similar to TR:O64608 O64608 F17O7.18 PROTEIN. ;, mRNA sequence
40	5.83438	0.0312518	CF807606.1_16	CF807606.1	22609	psHB026xG04f USDA-IFAFS:Expression of Phytophthora sojae genes during infection and propagation Glycine max cDNA clone sHB026G04 5, mRNA sequence
41	5.79305	0.0442804	CA799160.1_678	CA799160.1	4510	Medicago truncatula clone mth2-10i9, complete sequence
42	5.72468	0.0478184	BI700934.1_484	BI700934.1	3833	Glycine max cDNA clone GENOME SYSTEMS CLONE ID: Gm-c1082-340 5 similar to TR:Q9SEY0 Q9SEY0 AT2G17710 PROTEIN. ;, mRNA sequence
43	5.7167	0.0292511	AW760651.1_483	AW760651.1	45112	Cl- channel CLC-7 and related proteins (CLC superfamily)
44	5.66754	0.0302163	BE660402.1_605	BE660402.1	28465	0-B1 GmaxSC Glycine max cDNA, mRNA sequence
45	5.58188	0.0336651	GMFL01-21-F05-R_544	BW663143.1	40152	Glycine max mRNA for beta-amylase (bmy2 gene).
46	5.53117	0.00760349	CD411928.1_509	CD411928.1	16254	Gm_ck42917 Soybean induced by Salicylic Acid Glycine max cDNA 3, mRNA sequence
47	5.39068	0.0325614	GMFL01-18-L18-R_530	BW661335.1	18440	Arachis stenosperma clone AS1RN0x619 microsatellite sequence.
48	5.39044	0.0187497	BE660911.1_670	BE660911.1	12380	Glycine max proline dehydrogenase (PDH) mRNA, complete cds.
49	5.38733	0.0364308	AW348986.1_497	AW348986.1	35920	GM210004A12F9 Gm-r1021 Glycine max cDNA clone Gm-r1021-1409 3, mRNA sequence
50	5.23146	0.0354611	BI970285.1_421	BI970285.1	11977	GM830010A10D10 Gm-r1083 Glycine max cDNA clone Gm-r1083-3619 3, mRNA sequence
51	5.07594	0.0461736	AW733463.1_290	AW733463.1	31797	Glycine max cDNA clone GENOME SYSTEMS CLONE ID: Gm-c1016-9788 5 similar to TR:P92984 P92984 PUTATIVE CYTOSKELETAL PROTEIN. [1] ;, mRNA sequence
52	5.06823	0.0236701	CD403542.1_526	CD403542.1	12222	Gm_ck26307 Soybean induced by Salicylic Acid Glycine max cDNA 3, mRNA sequence
53	5.05866	0.00627026	BQ473710.1_310	BQ473710.1	36160	Glycine max cDNA clone SOYBEAN CLONE ID: Gm-c1082-3413 5, mRNA sequence
54	5.02739	0.023448	BI425191.1_498	BI425191.1	23938	Glycine max clone gmw1-52d1, complete sequence
55	4.97233	0.0265023	BE555242.1_78	BE555242.1	36328	Soybean auxin-regulated protein (Aux22) mRNA, complete cds.
56	4.96538	0.00693833	CA853897.1_436	CA853897.1	16912	B13E10.seq cDNA Peking library 12hr SCN3 Glycine max cDNA clone B13E10 5, mRNA sequence
57	4.91514	0.0198744	GMFL01-12-L04-F_550	BW657249.1	44821	Medicago truncatula clone mth2-14l3, complete sequence
58	4.79084	0.043693	CO984894.1_457	CO984894.1	31574	GM89022B2A02.r1 Gm-r1089 Glycine max cDNA clone Gm-r1089-8092 3, mRNA sequence
59	4.67883	0.0139947	CF809035.1_561	CF809035.1	2628	Glycine max proline dehydrogenase (PDH) mRNA, complete cds.
60	4.66091	0.0189041	GMFL01-51-F01-F_362	BW683769.1	13945	Glycine max asparagine synthetase 1 (AS1) mRNA, complete cds.
61	4.64637	0.0461918	GMFL01-45-B09-R_418	BW679455.1	20611	Arabidopsis thaliana expressed protein (At1g27290) mRNA, complete cds
62	4.64033	0.015285	GMFL01-15-J13-R_221	BW659175.1	32376	Glycine max asparagine synthetase mRNA, complete cds.
63	4.60456	0.0444395	GMFL01-42-A08-R_365	BW677435.1	8874	Medicago truncatula clone mth2-5d7, complete sequence
64	4.56241	0.0498893	CX708460.1_672	CX708460.1	27040	gmrtDrNS01_36-C_M13R_E05_039.s2 Water stressed 5h segment 2 gmrtDrNS01 Glycine max cDNA 3, mRNA sequence
65	4.43343	0.0175808	GMFL01-21-H10-R_427	BW663239.1	17575	Glycine max clone P42-1 putative NADH-dependent hydroxypyruvate reductase mRNA, complete cds.
66	4.35007	0.0432297	GMFL01-10-H21-R_543	BW656577.1	41600	Phaseolus vulgaris photosystem I-N subunit (PSI-N) mRNA, complete cds.
67	4.3397	0.0389511	GMFL01-41-K07-R_366	BW677178.1	40596	sae50c06.y3 Gm-c1051 Glycine max cDNA clone GENOME SYSTEMS CLONE ID: Gm-c1051-8556 5, mRNA sequence.
68	4.30077	0.0212612	AW596226.1_66	AW596226.1	32043	Glycine max chlorophyll ab-binding protein (cab3) mRNA, nuclear gene encoding chloroplast protein, complete cds.
69	4.28609	0.000560095	CO982122.1_180	CO982122.1	45025	GM89002B1E08.r2 Gm-r1089 Glycine max cDNA clone Gm-r1089-615 3, mRNA sequence
70	4.27278	0.0123808	BI946107.1_266	BI946107.1	38529	Glycine max asparagine synthetase 1 (AS1) mRNA, complete cds.
71	4.24598	0.0246806	BU090581.1_39	BU090581.1	124	Glycine max cDNA clone GENOME SYSTEMS CLONE ID: Gm-c1066-1059 5 similar to TR:O49286 O49286 UNKNOWN PROTEIN. ;, mRNA sequence
72	4.23511	0.0495358	AI930741.1_477	AI930741.1	17487	Glycine max cDNA clone GENOME SYSTEMS CLONE ID: Gm-c1015-608 5 similar to TR:O23632 O23632 TRANSCRIPTION FACTOR. ;, mRNA sequence
73	4.23424	0.0118966	CX704110.1_773	CX704110.1	37381	FOG: Predicted E3 ubiquitin ligase
74	4.22823	0.0488459	GMFL01-34-F12-R_327	BW672190.1	25786	Glycine max cDNA clone GENOME SYSTEMS CLONE ID: Gm-c1031-1208 5 similar to TR:O81875 O81875 CARBONATE DEHYDRATASE - LIKE PROTEIN. ;, mRNA sequence.
75	4.19416	0.0292602	AW706898.1_378	AW706898.1	32321	Glycine max cDNA clone GENOME SYSTEMS CLONE ID: Gm-c1023-3455 5, mRNA sequence
76	4.08745	0.0369188	CO984672.1_549	CO984672.1	22253	FOG: Kelch repeat
77	4.07265	0.00152989	BQ252647.1_348	BQ252647.1	12151	san78g04.y2 Gm-c1052 Glycine max cDNA clone SOYBEAN CLONE ID: Gm-c1052-6055 5, mRNA sequence
78	4.02023	0.0137556	GMFL01-12-I21-R_408	BW657625.1	8384	Glycine max clone P42-2 putative NADH-dependent hydroxypyruvate reductase mRNA, complete cds.
79	3.99565	0.0304872	AW349600.1_269	AW349600.1	44364	GM210005B21H9 Gm-r1021 Glycine max cDNA clone Gm-r1021-1914 3, mRNA sequence
80	3.9894	0.0441003	GMFL01-22-C18-R_396	BW663728.1	10755	Acyl-CoA synthetase
81	3.98567	0.0239403	BQ786445.1_423	BQ786445.1	10928	Vigna unguiculata RdRP mRNA for RNA-directed RNA Polymerase, partial cds.
82	3.97205	0.0224072	BQ612405.1_87	BQ612405.1	16543	Glycine max cDNA clone SOYBEAN CLONE ID: Gm-c1087-5970 5, mRNA sequence
83	3.97044	0.0204661	BE803520.1_481	BE803520.1	20970	Glycine max chlorophyll ab-binding protein (cab3) mRNA, nuclear gene encoding chloroplast protein, complete cds.
84	3.97033	0.025173	BQ473454.1_259	BQ473454.1	38001	Sesbania rostrata mRNA for phosphate transporter (pt2 gene).
85	3.96294	0.0465935	BQ610369.1_375	BQ610369.1	19844	Acyl-CoA synthetase
86	3.95786	0.0181938	BU545973.1_466	BU545973.1	5861	GM880009A10F01 Gm-r1088 Glycine max cDNA clone Gm-r1088-3313 3, mRNA sequence
87	3.95481	0.0370894	BU764522.1_148	BU764522.1	267	Glycine max ribulose-1,5-bisphosphate carboxylase small subunit rbcS3 mRNA, complete cds.
88	3.94154	0.0396827	BE190745.1_101	BE190745.1	13841	so22f05.y1 Gm-c1037 Glycine max cDNA clone GENOME SYSTEMS CLONE ID: Gm-c1037-2938 5 similar to SW:RBS1_SOYBN P00865 RIBULOSE BISPHOSPHATE CARBOXYLASE SMALL CHAIN 1 PRECURSOR ;, mRNA sequence
89	3.93003	0.0097188	AW349377.1_621	AW349377.1	17090	Reductases with broad range of substrate specificities
90	3.9132	0.00628682	GMFL01-15-F24-R_255	BW659466.1	12894	Glycine max asparagine synthetase mRNA, complete cds.
91	3.91243	0.0388318	GMFL01-10-D11-R_584	BW656314.1	45205	Lotus corniculatus var. japonicus genomic DNA, chromosome 4, clone:LjT10G09, TM0173b, complete sequence
92	3.90695	0.0178848	BU965311.1_525	BU965311.1	575	RNA-directed RNA polymerase QDE-1 required for posttranscriptional gene silencing and RNA interference
93	3.88548	0.0185543	GMFL01-45-B16-R_336	BW679468.1	27420	Vigna unguiculata RdRP mRNA for RNA-directed RNA Polymerase, partial cds.
94	3.87866	0.0417918	BE209913.1_296	BE209913.1	18816	so35e09.y1 Gm-c1037 Glycine max cDNA clone GENOME SYSTEMS CLONE ID: Gm-c1037-4193 5 similar to SW:RBS1_SOYBN P00865 RIBULOSE BISPHOSPHATE CARBOXYLASE SMALL CHAIN 1 PRECURSOR ;, mRNA sequence
95	3.85055	0.00672741	AW348602.1_677	AW348602.1	33839	Medicago truncatula clone mth2-116m7, complete sequence
96	3.84335	0.0231842	BF067748.1_326	BF067748.1	31005	Glycine max ribulose-1,5-bisphosphate carboxylase small subunit rbcS1 mRNA, complete cds.
97	3.83307	0.0385077	BG551284.1_279	BG551284.1	44579	Glycine max ribulose-1,5-bisphosphate carboxylase small subunit rbcS1 mRNA, complete cds.
98	3.83077	0.0311484	BQ273294.1_367	BQ273294.1	37555	Glycine max ribulose-1,5-bisphosphate carboxylase small subunit rbcS3 mRNA, complete cds.
99	3.81262	0.015218	GMFL01-09-L06-R_645	BW655730.1	25310	Glycine max chlorophyll ab-binding protein (cab3) mRNA, nuclear gene encoding chloroplast protein, complete cds.
100	3.79683	0.0283001	GMFL01-33-C13-R_304	BW671365.1	20784	Medicago truncatula clone mth2-139j13, complete sequence
101	3.79585	0.0114825	BG789459.1_437	BG789459.1	38461	sae64a12.y1 Gm-c1064 Glycine max cDNA clone GENOME SYSTEMS CLONE ID: Gm-c1064-2736 5 similar to TR:Q9ZR58 Q9ZR58 RNA-DIRECTED RNA POLYMERASE ;, mRNA sequence
102	3.79495	0.0296529	GMFL01-42-E07-R_321	BW677595.1	19101	Molecular chaperone (DnaJ superfamily)
103	3.77943	0.021051	BE659552.1_111	BE659552.1	12080	GM700010A10A7 Gm-r1070 Glycine max cDNA clone Gm-r1070-3853 3, mRNA sequence
104	3.74907	0.0342897	BQ299473.1_287	BQ299473.1	13784	Glycine max ribulose-1,5-bisphosphate carboxylase small subunit rbcS3 mRNA, complete cds.
105	3.74409	0.0305448	AW102372.1_294	AW102372.1	36031	Medicago truncatula clone mth2-20m5, complete sequence
106	3.73972	0.0431596	CA850935.1_428	CA850935.1	17143	D08D03_H15_08.ab1 cDNA Peking library 2, 4 day SCN3 Glycine max cDNA clone D08D03 5, mRNA sequence
107	3.73475	0.0417529	CD396038.1_158	CD396038.1	16413	Glycine max ribulose-1,5-bisphosphate carboxylase small subunit rbcS1 mRNA, complete cds.
108	3.72072	0.00818607	AW395628.1_370	AW395628.1	38249	Glycine max cDNA clone GENOME SYSTEMS CLONE ID: Gm-c1007-2048 5, mRNA sequence
109	3.71336	0.0374414	BE800817.1_243	BE800817.1	44055	Glycine max ribulose-1,5-bisphosphate carboxylase small subunit rbcS1 mRNA, complete cds.
110	3.70955	0.0250741	BI469410.1_205	BI469410.1	29826	sai11f01.y1 Gm-c1053 Glycine max cDNA clone GENOME SYSTEMS CLONE ID: Gm-c1053-2953 5 similar to SW:RBS1_SOYBN P00865 RIBULOSE BISPHOSPHATE CARBOXYLASE SMALL CHAIN 1 PRECURSOR ;, mRNA sequence
111	3.70281	0.0368901	BE802252.1_97	BE802252.1	32853	Glycine max ribulose-1,5-bisphosphate carboxylase small subunit rbcS3 mRNA, complete cds.
112	3.70209	0.0456825	BG315923.1_409	BG315923.1	22274	Glycine max ribulose-1,5-bisphosphate carboxylase small subunit rbcS1 mRNA, complete cds.
113	3.70196	0.0241587	CO985554.1_743	CO985554.1	18597	Zuotin and related molecular chaperones (DnaJ superfamily), contains DNA-binding domains
114	3.69701	0.00111	GMFL01-13-P05-R_651	BW657805.1	25830	Glycine max asparagine synthetase 1 (AS1) mRNA, complete cds.
115	3.69584	0.0174222	GMFL01-42-E21-R_454	BW677620.1	33921	Phaseolus vulgaris DnaJ-like protein mRNA, partial cds.
116	3.6867	0.0116038	GMFL01-26-C22-R_426	BW666515.1	36664	Sesbania rostrata mRNA for phosphate transporter (pt2 gene).
117	3.67957	0.0237443	BE191045.1_449	BE191045.1	14245	Arabidopsis thaliana clone 114376 mRNA, complete sequence.
118	3.67862	0.0170169	GMFL01-13-G08-R_465	BW657842.1	28516	Quercus robur mRNA for formate dehydrogenase (ORF1).
119	3.67556	0.00118899	GMFL01-43-H16-R_100	BW678410.1	31100	Glycine max asparagine synthetase mRNA, complete cds.
120	3.67246	0.0362662	AW396135.1_232	AW396135.1	3078	Glycine max chlorophyll ab-binding protein (cab3) mRNA, nuclear gene encoding chloroplast protein, complete cds.
121	3.6708	0.0333899	BE346342.1_387	BE346342.1	21429	Glycine max ribulose-1,5-bisphosphate carboxylase small subunit rbcS1 mRNA, complete cds.
122	3.66666	0.00387346	CF806578.1_1	CF806578.1	39005	psHB013xO05f USDA-IFAFS:Expression of Phytophthora sojae genes during infection and propagation Glycine max cDNA clone sHB013O05 5, mRNA sequence
123	3.64199	0.0276497	AW308788.1_406	AW308788.1	19364	Glycine max ribulose-1,5-bisphosphate carboxylase small subunit rbcS1 mRNA, complete cds.
124	3.64161	0.016747	AI900428.1_364	AI900428.1	28503	Medicago truncatula clone mth2-116m7, complete sequence
125	3.63598	0.0350624	BE805230.1_397	BE805230.1	3738	Glycine max cDNA clone GENOME SYSTEMS CLONE ID: Gm-c1061-1132 5, mRNA sequence
126	3.63116	0.021019	GMFL01-25-F02-R_286	BW665910.1	42220	Glycine max ribulose-1,5-bisphosphate carboxylase small subunit mRNA, complete cds.
127	3.62995	0.0320747	CX704910.1_708	CX704910.1	25498	Predicted mutarotase
128	3.60576	0.00628433	BE657511.1_628	BE657511.1	27480	GM700002A10C5 Gm-r1070 Glycine max cDNA clone Gm-r1070-489 3, mRNA sequence
129	3.60253	0.0355634	BU544074.1_341	BU544074.1	7725	GM880001A10C06 Gm-r1088 Glycine max cDNA clone Gm-r1088-107 3, mRNA sequence
130	3.56407	0.0197004	GMFL01-14-F09-R_1	BW658426.1	36010	Glycine max ribulose-1,5-bisphosphate carboxylase small subunit mRNA, complete cds.
131	3.5496	0.0492024	BE801332.1_404	BE801332.1	30197	Glycine max ribulose-1,5-bisphosphate carboxylase small subunit rbcS1 mRNA, complete cds.
132	3.52838	0.0114735	GMFL01-44-O21-R_325	BW679358.1	40376	saf08h01.y3 Gm-c1076 Glycine max cDNA clone GENOME SYSTEMS CLONE ID: Gm-c1076-361 5 similar to TR:Q9XI93 Q9XI93 F7A19.2 PROTEIN. ;, mRNA sequence.
133	3.52728	0.0229421	GMFL01-48-I05-R_411	BW681831.1	11974	Lotus corniculatus var. japonicus genomic DNA, chromosome 2, clone:LjT08A24, TM0250, complete sequence
134	3.52484	0.0341981	GMFL01-52-O12-R_234	BW684852.1	28510	Glycine max cDNA clone SOYBEAN CLONE ID: Gm-c1074-6441 5, mRNA sequence.
135	3.50532	0.0449513	CO980735.1_589	CO980735.1	12241	GM89009A1C08.r1 Gm-r1089 Glycine max cDNA clone Gm-r1089-3183 3, mRNA sequence
136	3.50452	0.014275	CF809316.1_325	CF809316.1	28753	Phaseolus vulgaris lipoxygenase mRNA, complete cds.
137	3.50067	0.0288278	CO981303.1_574	CO981303.1	22001	GM89010B2F10.r1 Gm-r1089 Glycine max cDNA clone Gm-r1089-3740 3, mRNA sequence
138	3.49485	0.0461106	BF597937.1_213	BF597937.1	36189	su89d05.y1 Gm-c1055 Glycine max cDNA clone GENOME SYSTEMS CLONE ID: Gm-c1055-1714 5 similar to SW:RBS4_SOYBN P12468 RIBULOSE BISPHOSPHATE CARBOXYLASE SMALL CHAIN 4 PRECURSOR ;, mRNA sequence
139	3.49378	0.00361272	CO983131.1_629	CO983131.1	26761	Arabidopsis thaliana expressed protein (At1g65230) mRNA, complete cds
140	3.48939	0.0179701	AI460625.1_287	AI460625.1	25480	Glycine max cDNA clone GENOME SYSTEMS CLONE ID: Gm-c1004-4735 5, mRNA sequence
141	3.4844	0.0448732	GMFL01-46-L13-F_269	BW680579.1	20304	Medicago truncatula clone mth2-109d3, complete sequence
142	3.46347	0.0352293	CK768357.1_636	CK768357.1	3581	Soybean lipoxygenase-1 mRNA.
143	3.44832	0.0465637	GMFL01-09-F04-R_459	BW655686.1	28459	Glycine max dehydration responsive element binding protein (DREB1) mRNA, complete cds.
144	3.43346	0.0117492	BQ785322.1_463	BQ785322.1	17587	Glycine max cDNA clone SOYBEAN CLONE ID: Gm-c1076-5452 5 similar to TR:Q9SH27 Q9SH27 F2K11.21. ;, mRNA sequence
145	3.40275	0.0455678	CA851046.1_431	CA851046.1	30512	D09E08_I08_10.ab1 cDNA Peking library 2, 4 day SCN3 Glycine max cDNA clone D09E08 5, mRNA sequence
146	3.39106	0.0304722	CD409634.1_554	CD409634.1	15125	Phaseolus vulgaris mRNA for LHY protein.
147	3.37951	0.0363059	AW734698.1_170	AW734698.1	41665	sk98c07.y1 Gm-c1035 Glycine max cDNA clone GENOME SYSTEMS CLONE ID: Gm-c1035-1381 5 similar to SW:RBS1_SOYBN P00865 RIBULOSE BISPHOSPHATE CARBOXYLASE SMALL CHAIN 1 PRECURSOR ;, mRNA sequence
148	3.37832	0.0227404	GMFL01-49-C20-R_328	BW682295.1	15453	GM210003B22D12 Gm-r1021 Glycine max cDNA clone Gm-r1021-960 3, mRNA sequence.
149	3.37613	0.0311564	AW348681.1_298	AW348681.1	13119	Phaseolus vulgaris DnaJ-like protein mRNA, partial cds.
150	3.37514	0.0055762	GMFL01-36-J01-R_137	BW673704.1	26978	GM700012A10A5 Gm-r1070 Glycine max cDNA clone Gm-r1070-4617 3, mRNA sequence.
151	3.3639	0.0428357	BU579218.1_359	BU579218.1	33176	Arachis stenosperma clone AS1RN5C02 microsatellite sequence.
152	3.36324	0.0486577	GMFL01-45-H03-R_349	BW679700.1	42574	Arabidopsis thaliana oxidoreductase, zinc-binding dehydrogenase family protein (At5g63620) mRNA, complete cds
153	3.36188	0.0271799	BI700806.1_484	BI700806.1	36359	Thioredoxin
154	3.3514	0.0219333	CO981910.1_750	CO981910.1	24543	GM89012B2D06.r1 Gm-r1089 Glycine max cDNA clone Gm-r1089-4404 3, mRNA sequence
155	3.34827	0.0265235	BQ299000.1_307	BQ299000.1	14845	Glycine max cDNA clone SOYBEAN CLONE ID: Gm-c1073-2927 5, mRNA sequence
156	3.3433	0.0362759	BM891007.1_224	BM891007.1	7766	Glycine max chlorophyll ab-binding protein (cab3) mRNA, nuclear gene encoding chloroplast protein, complete cds.
157	3.32704	0.0186974	CO978882.1_775	CO978882.1	23891	GM89003A1D11.r1 Gm-r1089 Glycine max cDNA clone Gm-r1089-933 3, mRNA sequence
158	3.3233	0.0364193	AW350381.1_618	AW350381.1	18642	Lycopersicon esculentum clone 132251R, mRNA sequence.
159	3.30896	0.0443505	CO981276.1_703	CO981276.1	43099	Phaseolus vulgaris Pvphot1a mRNA for phototropin, complete cds.
160	3.30541	0.0218391	AW832093.1_235	AW832093.1	29568	Glycine max cDNA clone GENOME SYSTEMS CLONE ID: Gm-c1027-9401 5 similar to TR:O24643 O24643 TINY-LIKE PROTEIN ;, mRNA sequence
161	3.30136	0.0384576	CO979080.1_707	CO979080.1	14635	GM89003B1F05.r1 Gm-r1089 Glycine max cDNA clone Gm-r1089-1041 3, mRNA sequence
162	3.29126	0.0362223	GMFL01-46-O08-R_308	BW680694.1	43169	gmrtDrNS01_22-B_M13R_A06_048.s2 Water stressed 5h segment 2 gmrtDrNS01 Glycine max cDNA 3, mRNA sequence.
163	3.28928	0.0419735	GMFL01-45-B06-F_503	BW679448.1	16621	Arabidopsis thaliana zinc-binding family protein (At4g17900) mRNA, complete cds
164	3.27604	0.0257366	AW351208.1_408	AW351208.1	19406	Medicago truncatula clone mth2-2b2, complete sequence
165	3.27595	0.0412531	GMFL01-20-C20-R_149	BW662347.1	29528	sas04b03.y2 Gm-c1080 Glycine max cDNA clone SOYBEAN CLONE ID: Gm-c1080-2742 5 similar to TR:Q9ZVM0 Q9ZVM0 T22H22.15 PROTEIN. ;, mRNA sequence.
166	3.24496	0.00343693	CD416742.1_589	CD416742.1	8698	Pisum sativum mRNA for cytosolic fructose-1,6-bisphosphatase.
167	3.22382	0.0168312	CX707095.1_757	CX707095.1	22181	Arabidopsis thaliana expressed protein (At4g37080) mRNA, complete cds
168	3.21301	0.0312834	BF069726.1_343	BF069726.1	21311	Glycine max chlorophyll ab-binding protein (cab3) mRNA, nuclear gene encoding chloroplast protein, complete cds.
169	3.20638	0.0461904	BE822255.1_523	BE822255.1	8577	GM700016B20G7 Gm-r1070 Glycine max cDNA clone Gm-r1070-6470 3, mRNA sequence
170	3.20065	0.0405313	GMFL01-15-J05-R_1	BW658948.1	28598	Lycopersicon esculentum clone 113586R, mRNA sequence.
171	3.1987	0.0182761	GMFL01-44-J14-F_520	BW679146.1	35309	GATA-456 transcription factors
172	3.19218	0.0363552	GMFL01-06-P09-R_589	BW653832.1	16193	Predicted hormone receptor interactor
173	3.1817	0.0362527	GMFL01-51-C12-R_22	BW683659.1	35216	Phaseolus vulgaris bZIP transcriptional repressor ROM1 mRNA, complete cds.
174	3.1813	0.0131029	BE821385.1_549	BE821385.1	44105	Trehalose-6-phosphate synthase component TPS1 and related subunits
175	3.17607	0.0350598	GMFL01-12-N17-F_231	BW657543.1	908	gmrhRww3-08_D04_1_026 Soybean root hair subtracted cDNA library gmrhRww3 Glycine max cDNA, mRNA sequence.
176	3.17496	0.0352369	CO984740.1_555	CO984740.1	33484	Predicted E3 ubiquitin ligase
177	3.16316	0.022942	BE190971.1_185	BE190971.1	3861	sn82g11.y1 Gm-c1038 Glycine max cDNA clone GENOME SYSTEMS CLONE ID: Gm-c1038-1149 5 similar to SW:CB23_SOYBN P09756 CHLOROPHYLL A-B BINDING PROTEIN 3 PRECURSOR ;, mRNA sequence
178	3.16151	0.00524117	GMFL01-02-K07-R_668	BW651444.1	19622	Phaseolus vulgaris lipoxygenase mRNA, complete cds.
179	3.16108	0.0342218	BI968847.1_441	BI968847.1	36033	Thioredoxin
180	3.15561	0.0476682	BE475315.1_507	BE475315.1	6423	Phaseolus vulgaris bZIP transcriptional repressor ROM1 mRNA, complete cds.
181	3.15435	3.87312e-05	BE659718.1_225	BE659718.1	31795	GM700010B10E3 Gm-r1070 Glycine max cDNA clone Gm-r1070-4061 3, mRNA sequence
182	3.15241	0.0139993	CD399369.1_406	CD399369.1	36527	Medicago truncatula clone mth2-28d22, complete sequence
183	3.15155	0.0418102	CB063299.1_92	CB063299.1	43587	Arabidopsis thaliana zinc-binding family protein (At4g17900) mRNA, complete cds
184	3.14618	0.0299981	AW100926.1_350	AW100926.1	5158	FOG: Predicted E3 ubiquitin ligase
185	3.14428	0.0229197	GMFL01-08-F07-R_641	BW655129.1	24191	Glycine max chlorophyll ab-binding protein (cab3) mRNA, nuclear gene encoding chloroplast protein, complete cds.
186	3.13886	0.00892857	BE346661.1_335	BE346661.1	26615	Glycine max ribulose-1,5-bisphosphate carboxylase small subunit rbcS3 mRNA, complete cds.
187	3.13884	0.0184877	GMFL01-21-K03-R_333	BW663352.1	7526	Soybean light-harvesting chlorophyll ab-binding protein (LHCPII) mRNA, 3 end.
188	3.13446	0.00336923	AW706789.1_220	AW706789.1	14136	Glycine max cDNA clone GENOME SYSTEMS CLONE ID: Gm-c1023-3011 5, mRNA sequence
189	3.12587	0.0264461	CD396476.1_473	CD396476.1	20912	Gm_ck16735 Soybean induced by Salicylic Acid Glycine max cDNA 3, mRNA sequence
190	3.11815	0.00155107	BI470567.1_376	BI470567.1	11782	Pea Chloroplast 4.5S, 5S, 16S and 23S mRNA.
191	3.11531	0.0198641	BF009361.1_531	BF009361.1	10140	Arabidopsis thaliana expressed protein (At4g37080) mRNA, complete cds
192	3.11176	0.0280855	AW349049.1_269	AW349049.1	41050	Thioredoxin
193	3.11026	0.0101963	GMFL01-16-M15-R_527	BW659857.1	44329	Soybean light-harvesting chlorophyll ab-binding protein (LHCPII) mRNA, 3 end.
194	3.10558	0.0413013	CA784378.1_428	CA784378.1	3147	Glycine max chlorophyll ab-binding protein (cab3) mRNA, nuclear gene encoding chloroplast protein, complete cds.
195	3.10432	0.0420905	BE659163.1_470	BE659163.1	1298	Phosphatidylinositol-4-phosphate 5-kinase
196	3.10201	0.0274682	BI968801.1_591	BI968801.1	8232	Lotus corniculatus var. japonicus genomic DNA, chromosome 6, clone:LjT21P04, TM0140, complete sequence
197	3.09903	0.00197469	BF423464.1_367	BF423464.1	2433	Glycine max cDNA clone GENOME SYSTEMS CLONE ID: Gm-c1047-1245 5, mRNA sequence
198	3.0988	0.0132437	CD397937.1_582	CD397937.1	25096	Gm_ck18965 Soybean induced by Salicylic Acid Glycine max cDNA 3, mRNA sequence
199	3.09816	0.0187187	GMFL01-18-H24-R_291	BW661187.1	15898	Lotus corniculatus var. japonicus genomic DNA, chromosome 6, clone:LjT19B18, TM0139, complete sequence
200	3.0809	0.0404566	GMFL01-05-N16-R_177	BW653382.1	2962	Glycine max cDNA clone GENOME SYSTEMS CLONE ID: Gm-c1004-1184 5, mRNA sequence.
201	3.07967	0.0317274	GMFL01-25-A07-R_354	BW665705.1	14827	Arabidopsis thaliana expressed protein (At5g60680) mRNA, complete cds
202	3.07583	0.0416972	BM892792.1_294	BM892792.1	16936	Medicago truncatula clone mth2-31e20, complete sequence
203	3.06651	0.038465	GMFL01-25-J16-R_60	BW666111.1	38721	Glycine max cDNA clone GENOME SYSTEMS CLONE ID: Gm-c1066-1300 5, mRNA sequence.
204	3.06205	0.000719336	BQ297007.1_465	BQ297007.1	747	A.coxalis cytb gene, partial
205	3.0543	0.0345803	CD392444.1_241	CD392444.1	23797	Soybean light-harvesting chlorophyll ab-binding protein (LHCPII) mRNA, 3 end.
206	3.05069	0.045933	AW349875.1_259	AW349875.1	870	Transcription factor, Myb superfamily
207	3.05014	0.0215486	GMFL01-17-A23-R_538	BW660156.1	7615	Pentafunctional AROM protein
208	3.0417	0.0447167	GMFL01-18-J21-R_488	BW661263.1	32125	Vigna radiata LHCII type II chlorophyll ab-binding protein (CipLhcb2) mRNA, complete cds; nuclear gene for chloroplast product.
209	3.03766	0.0140222	GMFL01-14-F20-R_547	BW658706.1	32403	Glycine max asparagine synthetase 2 (AS2) mRNA, complete cds.
210	3.03221	0.0235879	GMFL01-51-D23-R_527	BW683721.1	13154	D06B07_B07_03.ab1 cDNA Peking library 2, 4 day SCN3 Glycine max cDNA clone D06B07 5, mRNA sequence.
211	3.02997	0.0322543	CD414833.1_455	CD414833.1	17887	Gm_ck4841 Soybean induced by Salicylic Acid Glycine max cDNA 3, mRNA sequence
212	3.02821	0.00185395	GMFL01-45-J10-F_328	BW679804.1	37437	Glycine max seed maturation protein PM35 (PM35) mRNA, complete cds.
213	3.02011	0.012749	CO984829.1_623	CO984829.1	7020	GM89022B1C03.r1 Gm-r1089 Glycine max cDNA clone Gm-r1089-8189 3, mRNA sequence
214	3.01488	0.0471022	GMFL01-19-H01-R_202	BW661826.1	10186	Expansin-like 3 precursor (AtEXPL3) (At-EXPL3) (Ath-ExpBeta-2.3)
215	3.01406	0.0293839	BI974947.1_476	BI974947.1	40716	Uncharacterized enzymes related to aldose 1-epimerase
216	3.01323	0.0371236	BI946242.1_3	BI946242.1	10511	Glycine max cDNA clone GENOME SYSTEMS CLONE ID: Gm-c1016-1920 5 similar to TR:Q9SMN3 Q9SMN3 HYPOTHETICAL 9.9 KD PROTEIN. ;, mRNA sequence
217	3.01284	0.011289	BE824004.1_606	BE824004.1	21836	UDP-glucuronosyl and UDP-glucosyl transferase
218	3.01039	0.0246779	BU764324.1_341	BU764324.1	26270	sar98f02.y2 Gm-c1080 Glycine max cDNA clone SOYBEAN CLONE ID: Gm-c1080-2547 5, mRNA sequence
219	3.00702	0.0253408	GMFL01-02-O13-R_395	BW651593.1	21936	Glycine max cDNA clone SOYBEAN CLONE ID: Gm-c1061-2349 5 similar to TR:O81789 O81789 HYPOTHETICAL 101.6 KD PROTEIN. ;, mRNA sequence.
220	3.00435	0.0297857	CO980237.1_303	CO980237.1	20221	Glycine max mRNA for beta-amylase (bmy1 gene).
221	2.99658	0.0190635	GMFL01-08-J10-R_1	BW655217.1	15000	Glycine max ribulose-1,5-bisphosphate carboxylase small subunit mRNA, complete cds.
222	2.99306	0.0308437	BM954991.1_479	BM954991.1	40644	Glycine max cDNA clone SOYBEAN CLONE ID: Gm-c1069-5273 5, mRNA sequence
223	2.99112	0.0435579	GMFL01-38-F20-R_353	BW674885.1	43369	Medicago truncatula chromosome 7 BAC clone mth2-28b24, complete sequence
224	2.98364	0.0370736	BM525783.1_306	BM525783.1	38366	Glycine max chlorophyll ab-binding protein (cab3) mRNA, nuclear gene encoding chloroplast protein, complete cds.
225	2.98243	0.0424102	BI967691.1_675	BI967691.1	10757	GM830002B20E12 Gm-r1083 Glycine max cDNA clone Gm-r1083-624 3, mRNA sequence
226	2.97949	0.0221846	BI969663.1_570	BI969663.1	1647	Pisum sativum mRNA for second sucrose synthase.
227	2.97651	0.000400646	AW349638.1_622	AW349638.1	36079	Glycine max ethylene-responsive element binding protein 1 (EREBP1) mRNA, complete cds.
228	2.97648	0.033611	BE610907.1_375	BE610907.1	27804	Glycine max chlorophyll ab-binding protein (cab3) mRNA, nuclear gene encoding chloroplast protein, complete cds.
229	2.9752	0.0294447	BM892454.1_337	BM892454.1	5230	Cytochrome P450 CYP2 subfamily
230	2.95708	0.0052865	BE821413.1_524	BE821413.1	44497	Lotus corniculatus var. japonicus genomic DNA, chromosome 1, clone:LjT26D17, TM0154, complete sequence
231	2.95704	0.0223145	CO982670.1_713	CO982670.1	19410	GM89016A2H08.r1 Gm-r1089 Glycine max cDNA clone Gm-r1089-6112 3, mRNA sequence
232	2.95697	0.047565	BU761515.1_529	BU761515.1	15241	Arabidopsis thaliana expressed protein (At4g30780) mRNA, complete cds
233	2.94558	0.0410993	GMFL01-07-P08-R_595	BW654487.1	24587	P.sativum petC mRNA for chloroplast Rieske FeS protein.
234	2.93784	0.0369019	GMFL01-20-H16-R_557	BW662563.1	32751	FOG: Zn-finger
235	2.9349	0.0298404	GMFL01-20-H20-R_425	BW662571.1	5336	Lotus corniculatus var. japonicus genomic DNA, chromosome 2, clone:LjT10B11, TM0008, complete sequence
236	2.93469	0.0401832	CO982014.1_636	CO982014.1	14605	GM89002A1H07.r2 Gm-r1089 Glycine max cDNA clone Gm-r1089-733 3, mRNA sequence
237	2.9265	0.00732491	GMFL01-34-G07-R_432	BW672225.1	18735	gmrtDrNS01_23-D_M13R_H09_065.s2 Water stressed 5h segment 2 gmrtDrNS01 Glycine max cDNA 3, mRNA sequence.
238	2.92365	0.0311103	GMFL01-25-I24-R_499	BW666082.1	3882	Oryza sativa (japonica cultivar-group) cDNA clone:J013131C05, full insert sequence.
239	2.90854	0.0106561	BU550708.1_501	BU550708.1	18269	P.sativum (Rosakrone) mRNA for nonphosphorylating, NADP-specific, glyceraldehyde-3-phosphate dehydrogenase.
240	2.90718	0.0078568	BE347683.1_440	BE347683.1	24159	Phaseolus vulgaris mRNA for LHY protein.
241	2.90644	0.0310707	AW569721.1_167	AW569721.1	36641	Transcription factor, Myb superfamily
242	2.90498	0.0116224	GMFL01-17-P23-R_520	BW660846.1	42081	Thioredoxin
243	2.89811	0.0271115	GMFL01-27-E10-R_314	BW667276.1	32457	Arabidopsis thaliana myb family transcription factor (At1g13300) mRNA, complete cds
244	2.8979	0.047421	CX701576.1_898	CX701576.1	32492	Cicer arietinum partial mRNA for putative imbibition protein.
245	2.89431	0.019526	GMFL01-29-C05-R_524	BW668570.1	43987	Glycine max mRNA for beta-amylase (bmy1 gene).
246	2.89419	0.0374897	GMFL01-41-O19-R_438	BW677370.1	5880	Glycine max hydroxyisourate hydrolase (HIUHase) mRNA, complete cds.
247	2.89308	0.037347	GMFL01-40-O06-R_170	BW676637.1	27447	Medicago truncatula chromosome 7 BAC clone mth2-28b24, complete sequence
248	2.88159	0.00842201	GMFL01-28-K11-R_20	BW668234.1	12059	Trifolium pratense ultraviolet-B-repressible protein mRNA, complete cds.
249	2.87654	0.0309321	GMFL01-18-I23-F_516	BW661226.1	18314	Glycine max mRNA for beta-amylase (bmy1 gene).
250	2.87568	0.0288303	BQ628435.1_499	BQ628435.1	10159	Zea mays clone EL01N0202C08.c mRNA sequence.
251	2.87356	0.0382657	CO980306.1_611	CO980306.1	26418	GM89007B2A04.r1 Gm-r1089 Glycine max cDNA clone Gm-r1089-2336 3, mRNA sequence
252	2.87316	0.00637873	GMFL01-15-E15-R_533	BW659223.1	7070	Trifolium pratense photosystem I psaH protein mRNA, complete cds.
253	2.86857	0.048508	GMFL01-31-M22-F_317	BW670431.1	9562	Glycine soja cDNA clone GENOME SYSTEMS CLONE ID: Gm-c1059-1757 5 similar to TR:Q9S7U1 Q9S7U1 F5A18.25 PROTEIN. ;, mRNA sequence.
254	2.86182	0.0415952	BG508745.1_409	BG508745.1	21595	sac85h04.y1 Gm-c1072 Glycine max cDNA clone GENOME SYSTEMS CLONE ID: Gm-c1072-2287 5, mRNA sequence
255	2.86125	0.0209165	CA936069.1_504	CA936069.1	41616	Thioredoxin
256	2.8525	0.0312664	CD409923.1_511	CD409923.1	42940	Arabidopsis thaliana expressed protein (At1g51100) mRNA, complete cds
257	2.84779	0.0465698	CO982690.1_673	CO982690.1	26722	GM89016B1B05.r1 Gm-r1089 Glycine max cDNA clone Gm-r1089-5841 3, mRNA sequence
258	2.84641	0.00577063	CX705382.1_782	CX705382.1	9308	Medicago sativa clone C20 BURP domain-containing protein mRNA, partial cds
259	2.84578	0.0303328	CD396567.1_545	CD396567.1	42551	Photosystem II core complex proteins psbY, chloroplast precursor (L-arginine metabolising enzyme) (L-AME) [Contains: Photosystem II protein psbY-1 (psbY-A1); Photosystem II protein psbY-2 (psbY-A2)]
260	2.84156	0.0492605	BQ785138.1_524	BQ785138.1	34979	Glycine max cDNA clone SOYBEAN CLONE ID: Gm-c1076-5589 5 similar to TR:O04443 O04443 F21J9.4. ;, mRNA sequence
261	2.83068	0.0334224	GMFL01-06-D07-R_298	BW653767.1	12228	Uncharacterized enzymes related to aldose 1-epimerase
262	2.81221	0.0278759	CO984273.1_571	CO984273.1	13598	GM89021B2B07.r1 Gm-r1089 Glycine max cDNA clone Gm-r1089-7766 3, mRNA sequence
263	2.8119	0.0022792	GMFL01-09-M13-F_659	BW655830.1	35088	Photosystem II core complex proteins psbY, chloroplast precursor (L-arginine metabolising enzyme) (L-AME) [Contains: Photosystem II protein psbY-1 (psbY-A1); Photosystem II protein psbY-2 (psbY-A2)]
264	2.80993	0.0380426	GMFL01-08-E17-R_575	BW655411.1	37110	Pisum sativum CONSTANS-LIKE a (COLa) mRNA, complete cds.
265	2.80686	0.0459144	BQ079609.1_476	BQ079609.1	6860	Glycine max cDNA clone SOYBEAN CLONE ID: Gm-c1084-4200 5 similar to TR:Q9ZW60 Q9ZW60 F17L21.9. ;, mRNA sequence
266	2.80651	0.0274718	CD395712.1_163	CD395712.1	21649	Oryza sativa (japonica cultivar-group), predicted mRNA
267	2.80333	0.0105474	BM955034.1_397	BM955034.1	40292	Glycine max cDNA clone SOYBEAN CLONE ID: Gm-c1069-5080 5, mRNA sequence
268	2.79758	0.0296486	CO980617.1_561	CO980617.1	36491	Arabidopsis thaliana expressed protein (At3g29240) mRNA, complete cds
269	2.79391	0.0465641	CX548936.1_746	CX548936.1	36064	Alanine-glyoxylate aminotransferase AGT2
270	2.79012	0.0154448	AW349974.1_613	AW349974.1	14438	GM210006B10B2 Gm-r1021 Glycine max cDNA clone Gm-r1021-1995 3, mRNA sequence
271	2.7867	0.048015	CO983431.1_709	CO983431.1	17513	GM89018B2C08.r1 Gm-r1089 Glycine max cDNA clone Gm-r1089-6664 3, mRNA sequence
272	2.78517	0.01831	GMFL01-51-C19-R_236	BW683673.1	8957	Glycine max cDNA clone GENOME SYSTEMS CLONE ID: Gm-c1009-2349 5, mRNA sequence.
273	2.76961	0.00953935	GMFL01-45-G17-R_508	BW679682.1	31272	Vegetative storage protein 2 precursor
274	2.7665	0.00660735	CF806085.1_433	CF806085.1	25264	psHB003xJ16f USDA-IFAFS:Expression of Phytophthora sojae genes during infection and propagation Glycine max cDNA clone sHB003J16 5, mRNA sequence
275	2.76302	0.00813499	BM732068.1_314	BM732068.1	22140	Glycine max cDNA clone SOYBEAN CLONE ID: Gm-c1061-4805 5, mRNA sequence
276	2.75636	0.03427	GMFL01-13-D07-R_113	BW657823.1	37835	Glycine max ribulose-1,5-bisphosphate carboxylase small subunit mRNA, complete cds.
277	2.7454	0.021296	BE807854.1_1	BE807854.1	13323	ss31b05.y1 Gm-c1061 Glycine max cDNA clone GENOME SYSTEMS CLONE ID: Gm-c1061-298 5 similar to TR:Q9SSC3 Q9SSC3 F18B13.24 PROTEIN. ;, mRNA sequence
278	2.74528	0.027094	BE824088.1_621	BE824088.1	5594	GM700023A10D7 Gm-r1070 Glycine max cDNA clone Gm-r1070-8989 3, mRNA sequence
279	2.74486	0.0118347	AW350175.1_289	AW350175.1	31985	Medicago truncatula clone mth2-12a18, complete sequence
280	2.73864	0.0166696	BF595542.1_308	BF595542.1	10694	Glycine max cDNA clone GENOME SYSTEMS CLONE ID: Gm-c1069-2079 5, mRNA sequence
281	2.73771	0.0297817	GMFL01-03-M23-R_480	BW652401.1	22064	Alanine-glyoxylate aminotransferase AGT2
282	2.73724	0.0178644	CO981283.1_611	CO981283.1	40113	Vigna radiata chlorophyll ab binding protein CP29 (CipCp29) mRNA, complete cds; nuclear gene for chloroplast product.
283	2.73695	0.0134227	CF806651.1_623	CF806651.1	22109	Lotus corniculatus var. japonicus genomic DNA, chromosome 1, clone:LjT45I15, TM1494, complete sequence
284	2.73557	0.0285422	GMFL01-06-B24-R_378	BW654231.1	25922	Medicago truncatula clone mth2-11c8, complete sequence
285	2.73291	0.0184669	BI970242.1_708	BI970242.1	8153	GM830009B22H08 Gm-r1083 Glycine max cDNA clone Gm-r1083-3448 3, mRNA sequence
286	2.72479	0.0286547	AW100758.1_272	AW100758.1	2612	Glycine max cDNA clone GENOME SYSTEMS CLONE ID: Gm-c1008-667 5, mRNA sequence
287	2.71783	0.00813196	BU549399.1_456	BU549399.1	25726	Cytochrome P450 CYP2 subfamily
288	2.71504	0.0389198	BM093358.1_477	BM093358.1	28629	Pisum sativum ribulose-1,5 bisphosphate carboxylase large subunit N-methyltransferase (rbcMT) mRNA, complete cds.
289	2.71419	0.0204617	AI495188.1_147	AI495188.1	26710	Medicago truncatula clone mth2-12a18, complete sequence
290	2.70838	0.0110683	AW100248.1_26	AW100248.1	24644	Lotus corniculatus var. japonicus genomic DNA, chromosome 4, clone:LjT14C18, TM0330, complete sequence
291	2.70702	0.0394511	GMFL01-25-J14-R_375	BW666107.1	3524	Pisum sativum mRNA for putative His-Asp phosphotransfer protein (hpt gene).
292	2.70425	0.045269	BU081437.1_451	BU081437.1	22612	Defense-related protein containing SCP domain
293	2.69358	0.0319849	CX701177.1_752	CX701177.1	15263	Vigna radiata mRNA for Aux22d, complete cds.
294	2.69142	0.0378394	GMFL01-09-N21-R_488	BW655994.1	39492	Arabidopsis thaliana lactoylglutathione lyase family protein glyoxalase I family protein (At1g80160) mRNA, complete cds
295	2.68631	0.0415625	GMFL01-43-D09-R_148	BW678219.1	24238	Glycine max cDNA clone GENOME SYSTEMS CLONE ID: Gm-c1055-2700 5, mRNA sequence.
296	2.68609	0.045483	GMFL01-17-M22-R_1	BW660707.1	32779	Retama raetam photosystem II reaction center (PsbW) mRNA, partial cds.
297	2.68447	0.0278903	CX708758.1_832	CX708758.1	19208	Arabidopsis thaliana basic helix-loop-helix (bHLH) family protein (At5g57150) mRNA, complete cds
298	2.66991	0.0402596	BE658701.1_647	BE658701.1	23700	Phaseolus vulgaris bZIP transcriptional repressor ROM1 mRNA, complete cds.
299	2.66945	0.0187252	GMFL01-17-E24-R_504	BW660345.1	36828	Vigna unguiculata CPRD86 mRNA, partial cds.
300	2.6688	0.0332467	CA784869.1_524	CA784869.1	26324	Arabidopsis thaliana chromosome 2 clone T6A13 map mi398, complete sequence
301	2.66045	0.0389625	CO982254.1_524	CO982254.1	30677	GM89006A2G11.r2 Gm-r1089 Glycine max cDNA clone Gm-r1089-2230 3, mRNA sequence
302	2.66031	0.00204157	CX704128.1_728	CX704128.1	12169	Annexin
303	2.65946	0.0434193	CO985671.1_764	CO985671.1	37411	Cytochrome P450 CYP2 subfamily
304	2.6543	0.03148	BG650639.1_312	BG650639.1	1577	Glycine max cDNA clone GENOME SYSTEMS CLONE ID: Gm-c1055-3714 5, mRNA sequence
305	2.65342	0.021266	GMFL01-42-O22-F_460	BW678032.1	36668	saf48b08.y3 Gm-c1077 Glycine max cDNA clone GENOME SYSTEMS CLONE ID: Gm-c1077-1623 5, mRNA sequence.
306	2.65339	0.0100469	AW831271.1_393	AW831271.1	24288	Arachis stenosperma clone AS1RN11A07 microsatellite sequence.
307	2.65323	0.0439901	CO984023.1_641	CO984023.1	20120	Dof zinc finger protein DOF1.10 (AtDOF1.10) (H-protein promoter binding factor 2b)
308	2.65295	0.00756426	CA953468.1_351	CA953468.1	32946	Glycine max cDNA clone SOYBEAN CLONE ID: Gm-c1069-7034 5, mRNA sequence
309	2.65147	0.0132723	GMFL01-04-H14-R_197	BW652735.1	9961	Trifolium pratense 10 kDa photosystem II polypeptide mRNA, complete cds.
310	2.64633	0.0337534	AI748668.1_379	AI748668.1	912	Soybean lipoxygenase-2 mRNA, complete cds.
311	2.63594	0.0348338	AI495951.1_282	AI495951.1	2170	sb18c02.y1 Gm-c1004 Glycine max cDNA clone GENOME SYSTEMS CLONE ID: Gm-c1004-9147 5 similar to TR:Q40196 Q40196 RAB11F. ;, mRNA sequence
312	2.63586	0.0420259	AW459329.1_228	AW459329.1	39823	Arabidopsis thaliana expressed protein (At3g29240) mRNA, complete cds
313	2.63361	0.0246407	GMFL01-15-D20-R_699	BW659352.1	42914	Oxygen-evolving enhancer protein 2, chloroplast precursor (OEE2)
314	2.63064	0.0456279	BE822415.1_435	BE822415.1	19865	Transcription factor, Myb superfamily
315	2.62814	0.0401022	BU550054.1_528	BU550054.1	18011	GM880018A10H08 Gm-r1088 Glycine max cDNA clone Gm-r1088-6879 3, mRNA sequence
316	2.62518	0.0462486	CO985021.1_570	CO985021.1	3637	Arabidopsis thaliana zinc finger (C3HC4-type RING finger) family protein (At2g22680) mRNA, complete cds
317	2.62352	0.0233157	BE657614.2_305	BE657614.2	36065	Medicago truncatula clone mth2-9i24, complete sequence
318	2.62196	0.0189054	GMFL01-15-O15-R_684	BW659240.1	36584	S-adenosylmethionine decarboxylase
319	2.61834	0.0166533	BG157287.1_346	BG157287.1	38278	Trifolium pratense 10 kDa photosystem II polypeptide mRNA, complete cds.
320	2.61678	0.0035879	CA784192.1_556	CA784192.1	26111	Oryza sativa (japonica cultivar-group) cDNA clone:006-306-B02, full insert sequence.
321	2.61612	0.0480284	GMFL01-24-L03-R_342	BW665474.1	11395	Gm_ck26261 Soybean induced by Salicylic Acid Glycine max cDNA 3, mRNA sequence.
322	2.61559	0.046808	GMFL01-41-C13-R_287	BW676825.1	32163	Gm01_02h09_F Gm01_AAFC_ECORC_Glycine_max_cold_stressed_leaves Glycine max cDNA clone Gm01_02h09, mRNA sequence.
323	2.61334	0.0152842	BQ299663.1_500	BQ299663.1	13860	Medicago truncatula chromosome 5 clone mth2-38a4, COMPLETE SEQUENCE
324	2.61249	0.0290252	BM093218.1_507	BM093218.1	28317	Glycine max cDNA clone GENOME SYSTEMS CLONE ID: Gm-c1065-9759 5 similar to SW:C76B_HELTU O23976 CYTOCHROME P450 76B1 ;, mRNA sequence
325	2.60823	0.00539846	BE657723.2_288	BE657723.2	22977	GM700002B20G3 Gm-r1070 Glycine max cDNA clone Gm-r1070-702 3, mRNA sequence
326	2.60139	0.0130113	BI674298.1_388	BI674298.1	18702	Cicer arietinum mRNA for putative cytidine or deoxycytidylate deaminase, partial.
327	2.59834	0.0277323	AI900722.1_260	AI900722.1	2807	sc15c02.y1 Gm-c1013 Glycine max cDNA clone GENOME SYSTEMS CLONE ID: Gm-c1013-699 5 similar to SW:PSBR_LYCES Q40163 PHOTOSYSTEM II 10 KD POLYPEPTIDE PRECURSOR. ;, mRNA sequence
328	2.5917	0.0491047	GMFL01-03-J14-R_160	BW652173.1	6964	Glycine max cDNA clone SOYBEAN CLONE ID: Gm-c1073-3040 5 similar to TR:Q9SHM1 Q9SHM1 AT2G17470 PROTEIN. ;, mRNA sequence.
329	2.58593	0.01303	BG650408.1_150	BG650408.1	25257	Glycine max cDNA clone GENOME SYSTEMS CLONE ID: Gm-c1073-2075 5, mRNA sequence
330	2.58549	0.0464115	GMFL01-41-I05-R_516	BW677083.1	6405	Vigna radiata LHCII type II chlorophyll ab-binding protein (CipLhcb2) mRNA, complete cds; nuclear gene for chloroplast product.
331	2.58465	0.0350913	CO980284.1_691	CO980284.1	8156	GM89007B1G04.r1 Gm-r1089 Glycine max cDNA clone Gm-r1089-2623 3, mRNA sequence
332	2.58452	0.0412071	CD396692.1_426	CD396692.1	8555	Lycopersicon esculentum clone 132756F, mRNA sequence.
333	2.58286	0.00629048	GMFL01-11-A08-F_446	BW656801.1	32375	Annexin
334	2.58031	0.0427799	GMFL01-45-O06-R_404	BW680017.1	37108	Vigna radiata LHCII type II chlorophyll ab-binding protein (CipLhcb2) mRNA, complete cds; nuclear gene for chloroplast product.
335	2.57458	0.0350941	GMFL01-32-O15-R_334	BW671189.1	32442	Arabidopsis thaliana expressed protein (At3g48020) mRNA, complete cds
336	2.5684	0.0120875	CA800072.1_536	CA800072.1	13996	GATA-456 transcription factors
337	2.56733	0.033223	BM107929.1_325	BM107929.1	11489	Glycine max heme oxygenase 3 (HO3) mRNA, partial cds; nuclear gene for chloroplast product.
338	2.56537	0.018873	GMFL01-43-I06-R_366	BW678435.1	13995	Trifolium pratense 10 kDa photosystem II polypeptide mRNA, complete cds.
339	2.56032	0.00108454	CD402241.1_395	CD402241.1	20374	Pisum sativum mRNA for Germin-like protein (glp3 gene).
340	2.55991	0.0400959	BE803726.1_321	BE803726.1	16955	Glycine max chlorophyll ab-binding protein (cab3) mRNA, nuclear gene encoding chloroplast protein, complete cds.
341	2.54971	0.0460442	GMFL01-29-F24-R_291	BW668738.1	10706	Vigna radiata LHCII type II chlorophyll ab-binding protein (CipLhcb2) mRNA, complete cds; nuclear gene for chloroplast product.
342	2.54155	0.0126693	CX710226.1_383	CX710226.1	3808	gmrtDrNS01_17-D_M13R_B07_061.s4 Water stressed 48h segment 2 gmrtDrNS01 Glycine max cDNA 3, mRNA sequence
343	2.54074	0.00471667	CX707974.1_810	CX707974.1	34842	FOG: Kelch repeat
344	2.53772	0.0475324	CX707158.1_670	CX707158.1	8312	gmrtDrNS01_21-C_M13R_C01_011.s1 Water stressed 5h segment 1 gmrtDrNS01 Glycine max cDNA 3, mRNA sequence
345	2.53555	0.04414	AI437671.1_287	AI437671.1	43315	Leucine rich repeat proteins, some proteins contain F-box
346	2.53197	0.0340087	CA850765.1_375	CA850765.1	24330	Arabidopsis thaliana expressed protein (At1g49000) mRNA, complete cds
347	2.53196	0.0441471	AW733535.1_38	AW733535.1	25008	Two-component phosphorelay intermediate involved in MAP kinase cascade regulation
348	2.5287	0.0244544	GMFL01-36-J09-F_189	BW673718.1	7127	sas01b02.y2 Gm-c1080 Glycine max cDNA clone SOYBEAN CLONE ID: Gm-c1080-2379 5, mRNA sequence.
349	2.52406	0.0211498	GMFL01-30-E02-R_345	BW669363.1	6469	Trifolium pratense plastidic aldolase mRNA, complete cds; nuclear gene for plastid product.
350	2.52309	0.0271428	GMFL01-17-L14-R_569	BW660650.1	18705	Glycine max cDNA clone SOYBEAN CLONE ID: Gm-c1068-6581 5, mRNA sequence.
351	2.52145	0.00226343	GMFL01-10-I02-R_324	BW656097.1	13685	saf13d12.y3 Gm-c1076 Glycine max cDNA clone GENOME SYSTEMS CLONE ID: Gm-c1076-576 5 similar to TR:Q41106 Q41106 PROLINE-RICH PROTEIN PRECURSOR. ;, mRNA sequence.
352	2.51877	0.0489848	AW760435.1_465	AW760435.1	26392	Glycine max heme oxygenase 3 (HO3) mRNA, partial cds; nuclear gene for chloroplast product.
353	2.51866	0.00176027	CD409737.1_537	CD409737.1	14447	GATA-456 transcription factors
354	2.51661	0.0247124	BI425016.1_344	BI425016.1	37337	Hypothetical 21.1 kDa protein in fasciation locus (ORF6)
355	2.51626	0.0212813	GMFL01-50-H23-F_505	BW683199.1	43271	Medicago truncatula chromosome 7 BAC clone mth2-41a4, complete sequence
356	2.51588	0.0464707	BE659098.1_633	BE659098.1	32847	GM700008A20H7 Gm-r1070 Glycine max cDNA clone Gm-r1070-3038 3, mRNA sequence
357	2.51394	0.0457286	AW132745.1_302	AW132745.1	33792	Medicago truncatula clone mth2-31i19, complete sequence
358	2.50952	0.00937703	GMFL01-02-C09-R_582	BW651479.1	10974	Glycine max clone GMFP6 isoprenylated protein mRNA, partial cds.
359	2.50827	0.0487112	CD413823.1_82	CD413823.1	27834	Gm_ck45466 Soybean induced by Salicylic Acid Glycine max cDNA 3, mRNA sequence
360	2.50656	0.0259772	BE660082.1_636	BE660082.1	23976	Transcription factor HEX, contains HOX and HALZ domains
361	2.50129	0.0253809	GMFL01-27-C19-R_409	BW667204.1	5477	Medicago truncatula clone mth2-102h2, complete sequence
362	2.49809	0.0063972	GMFL01-18-B13-R_148	BW660913.1	9407	Medicago truncatula clone mth2-36n3, complete sequence
363	2.49796	0.043775	GMFL01-24-H06-F_366	BW665303.1	8033	FOG: Armadillobeta-catenin-like repeats
364	2.48846	0.0310603	AW348139.1_524	AW348139.1	41772	Medicago truncatula clone mth2-36j11, complete sequence
365	2.48756	0.0209891	CD412566.1_590	CD412566.1	10603	Gm_ck43704 Soybean induced by Salicylic Acid Glycine max cDNA 3, mRNA sequence
366	2.48736	0.0078358	GMFL01-18-L05-R_174	BW661314.1	8365	Glucose-6-phosphate 1-dehydrogenase
367	2.48556	0.0375209	GMFL01-44-L19-F_364	BW679231.1	25070	Glycine max cDNA clone GENOME SYSTEMS CLONE ID: Gm-c1032-820 5, mRNA sequence.
368	2.47996	0.0133669	GMFL01-48-P08-R_471	BW682148.1	27916	Trifolium pratense photosystem I psaH protein mRNA, complete cds.
369	2.4785	0.00893285	CO984102.1_359	CO984102.1	33437	GM89021A2A08.r1 Gm-r1089 Glycine max cDNA clone Gm-r1089-7696 3, mRNA sequence
370	2.47574	0.029241	CO980160.1_436	CO980160.1	754	GM89007A2D02.r1 Gm-r1089 Glycine max cDNA clone Gm-r1089-2452 3, mRNA sequence
371	2.47527	0.0151418	AW164422.1_370	AW164422.1	36502	Glycine max cDNA clone GENOME SYSTEMS CLONE ID: Gm-c1023-237 5, mRNA sequence
372	2.47354	0.031372	BE057240.1_349	BE057240.1	31066	Glycine max cDNA clone GENOME SYSTEMS CLONE ID: Gm-c1015-8204 5, mRNA sequence
373	2.47016	0.0366385	BE822069.1_531	BE822069.1	39954	GM700016A20F11 Gm-r1070 Glycine max cDNA clone Gm-r1070-6406 3, mRNA sequence
374	2.46882	0.00951645	GMFL01-34-I04-R_253	BW672306.1	34201	unknown protein
375	2.46777	0.0112976	BG510955.1_420	BG510955.1	35446	Glycine max cDNA clone GENOME SYSTEMS CLONE ID: Gm-c1072-1792 5, mRNA sequence
376	2.46669	0.0489012	BI970332.1_596	BI970332.1	18872	Medicago truncatula clone mth2-151k24, complete sequence
377	2.46527	0.0471733	BU764795.1_534	BU764795.1	39948	Molecular chaperone (DnaJ superfamily)
378	2.46524	0.00776666	GMFL01-29-K05-R_462	BW668925.1	12337	Trifolium pratense ultraviolet-B-repressible protein mRNA, complete cds.
379	2.45747	0.0484628	BU546646.1_489	BU546646.1	38608	Arabidopsis thaliana F-box family protein SKP1 interacting partner 3-related (At1g63090) mRNA, complete cds
380	2.45743	0.0442735	GMFL01-23-P24-R_221	BW664988.1	2709	Arabidopsis thaliana expressed protein (At4g23890) mRNA, complete cds
381	2.45573	0.0168626	AW156760.1_41	AW156760.1	6217	Anter-specific proline-rich protein APG precursor
382	2.4555	0.0114615	BG550670.1_367	BG550670.1	41378	Trifolium pratense photosystem I psaH protein mRNA, complete cds.
383	2.45403	0.0201014	GMFL01-10-K08-R_317	BW656247.1	35934	Pisum sativum oxygen-evolving enhancer protein 3 precursor (psbQ) mRNA, complete cds.
384	2.44647	0.029187	BI497724.1_440	BI497724.1	18214	Glycine max cDNA clone GENOME SYSTEMS CLONE ID: Gm-c1080-2104 5 similar to TR:Q9S7A8 Q9S7A8 F28J7.10 PROTEIN. ;, mRNA sequence
385	2.44614	0.0204821	CA801331.1_194	CA801331.1	8004	FOG: Zn-finger
386	2.44506	0.0221269	AW164283.1_24	AW164283.1	35928	Protein kinase PCTAIRE and related kinases
387	2.44391	0.0477681	AI900615.1_248	AI900615.1	17987	Glycine max cDNA clone GENOME SYSTEMS CLONE ID: Gm-c1013-550 5, mRNA sequence
388	2.43948	0.00241797	GMFL01-06-I22-R_468	BW654186.1	17108	Vigna radiata clone pVR-ACO2 1-aminocyclopropane-1-carboxylate oxidase homolog mRNA, partial cds.
389	2.4358	0.0117869	GMFL01-13-G10-R_468	BW657881.1	44478	Lotus corniculatus var. japonicus genomic DNA, chromosome 1, clone:LjT26D17, TM0154, complete sequence
390	2.4345	0.00510544	BI967608.1_573	BI967608.1	28468	GM830002B10E06 Gm-r1083 Glycine max cDNA clone Gm-r1083-611 3, mRNA sequence
391	2.43412	0.00195729	GMFL01-31-I21-R_516	BW670260.1	29058	Predicted dehydrogenase
392	2.43307	0.0499276	GMFL01-23-B19-R_566	BW664374.1	37481	GM830012B10G07 Gm-r1083 Glycine max cDNA clone Gm-r1083-4549 3, mRNA sequence.
393	2.42627	0.0282624	GMFL01-08-L09-R_61	BW655195.1	29695	Phaseolus vulgaris mRNA for LHY protein.
394	2.42412	0.049614	GMFL01-37-N03-R_466	BW674535.1	10208	Lotus corniculatus var. japonicus genomic DNA, chromosome 4, clone:LjT27F14, TM0387, complete sequence
395	2.42188	0.0277008	BG840039.1_597	BG840039.1	20091	Gm01_07g09_F Gm01_AAFC_ECORC_Glycine_max_cold_stressed_leaves Glycine max cDNA clone Gm01_07g09, mRNA sequence
396	2.42122	0.0197335	AW350292.1_280	AW350292.1	28291	Medicago truncatula clone mth2-12a18, complete sequence
397	2.4162	0.0245325	BQ741101.1_477	BQ741101.1	36471	Glycine max cDNA clone SOYBEAN CLONE ID: Gm-c1045-4764 5 similar to TR:O04324 O04324 UNKNOWN PROTEIN. ;, mRNA sequence
398	2.41022	0.0133903	CO978678.1_664	CO978678.1	6778	GM89001A2C08.r1 Gm-r1089 Glycine max cDNA clone Gm-r1089-112 3, mRNA sequence
399	2.41004	0.0234739	GMFL01-08-J06-R_747	BW655108.1	22817	Lycopersicon esculentum clone 114116R, mRNA sequence.
400	2.4077	0.0160219	GMFL01-47-C06-R_270	BW680866.1	9441	GM89006B1D05.r1 Gm-r1089 Glycine max cDNA clone Gm-r1089-2097 3, mRNA sequence.
401	2.4026	0.0287791	BU547862.1_584	BU547862.1	21823	GM880014A20G05 Gm-r1088 Glycine max cDNA clone Gm-r1088-5290 3, mRNA sequence
402	2.39522	0.0210148	CO978938.1_653	CO978938.1	14251	Predicted membrane protein
403	2.39395	0.0309135	AW508044.1_370	AW508044.1	10575	Glycine max cDNA clone GENOME SYSTEMS CLONE ID: Gm-r1030-2238 5, mRNA sequence
404	2.3873	0.01824	GMFL01-11-P24-R_330	BW657153.1	33976	Rosa hybrid cultivar orcinol O-methyltransferase (OOMT2) mRNA, complete cds.
405	2.38142	0.0447251	CX547474.1_753	CX547474.1	24603	Predicted membrane protein
406	2.37986	0.0237376	BE657359.1_625	BE657359.1	9277	GM700001A20H12 Gm-r1070 Glycine max cDNA clone Gm-r1070-360 3, mRNA sequence
407	2.37663	0.00350059	BU551052.1_557	BU551052.1	10744	GM880006B11C02 Gm-r1088 Glycine max cDNA clone Gm-r1088-2043 3, mRNA sequence
408	2.3749	0.0385099	CO984530.1_354	CO984530.1	9532	GM89013B2E03.r2 Gm-r1089 Glycine max cDNA clone Gm-r1089-4830 3, mRNA sequence
409	2.37209	0.0370334	BI423966.1_391	BI423966.1	23022	Armadillobeta-Cateninplakoglobin
410	2.36759	0.0496955	AW349928.1_659	AW349928.1	26801	Amino acid transporters
411	2.36736	0.0225802	GMFL01-10-A15-R_159	BW656416.1	11444	Populus euramericana mRNA for putative photosystem I reaction centre subunit IV (psa gene).
412	2.36523	0.0298319	CD401079.1_448	CD401079.1	26333	Medicago truncatula chromosome 7 BAC clone mth2-22c10, complete sequence
413	2.36115	0.00777862	CX701836.1_793	CX701836.1	7027	Amino acid transporters
414	2.35915	0.0237402	BE657770.2_196	BE657770.2	31093	Phytophthora infestans syntaxin 6 mRNA, complete cds.
415	2.35882	0.0149721	AW349897.1_552	AW349897.1	31602	GM210006B10G1 Gm-r1021 Glycine max cDNA clone Gm-r1021-2233 3, mRNA sequence
416	2.35401	0.0324164	CO978809.1_224	CO978809.1	17404	Zn-finger protein
417	2.35257	0.0303787	BG839802.1_482	BG839802.1	37558	Gm01_03d09_F Gm01_AAFC_ECORC_Glycine_max_cold_stressed_leaves Glycine max cDNA clone Gm01_03d09, mRNA sequence
418	2.3486	0.04065	GMFL01-46-M24-R_231	BW680640.1	3099	GM210004A21B8 Gm-r1021 Glycine max cDNA clone Gm-r1021-1216 3, mRNA sequence.
419	2.3471	0.0409117	GMFL01-19-M09-R_478	BW662068.1	13349	Predicted E3 ubiquitin ligase
420	2.34095	0.041746	BU765614.1_537	BU765614.1	6337	Tyrosine kinase specific for activated (GTP-bound) p21cdc42Hs
421	2.34035	0.0177884	CO983717.1_449	CO983717.1	22996	GM89020A1F12.r1 Gm-r1089 Glycine max cDNA clone Gm-r1089-7559 3, mRNA sequence
422	2.33983	0.0448175	BE661311.1_666	BE661311.1	16883	Zn-finger protein
423	2.33758	0.0378446	CD405677.1_540	CD405677.1	10996	Gm_ck29608 Soybean induced by Salicylic Acid Glycine max cDNA 3, mRNA sequence
424	2.33401	0.0457005	BQ273575.1_195	BQ273575.1	11741	Glycine max cDNA clone SOYBEAN CLONE ID: Gm-c1054-3866 5, mRNA sequence
425	2.32743	0.0430098	GMFL01-37-F03-F_410	BW674207.1	35625	Vigna radiata arg2 mRNA.
426	2.32587	0.0227342	AW433275.1_86	AW433275.1	13178	Glycine max cDNA clone GENOME SYSTEMS CLONE ID: Gm-c1015-3636 5, mRNA sequence
427	2.32577	0.00456851	BU083858.1_485	BU083858.1	44072	Medicago truncatula clone mth2-10n4, complete sequence
428	2.32572	0.0484805	GMFL01-52-K05-R_547	BW684658.1	36269	Leucine rich repeat proteins, some proteins contain F-box
429	2.32361	0.00389285	CD407258.1_610	CD407258.1	7757	Oryza sativa (japonica cultivar-group) cDNA clone:J013129J23, full insert sequence.
430	2.32289	0.0108073	BE191284.1_396	BE191284.1	28818	Medicago truncatula clone mth2-4j24, complete sequence
431	2.32224	0.00965424	GMFL01-20-O11-R_93	BW662863.1	17740	Medicago truncatula clone mth2-26b8, complete sequence
432	2.3209	0.0197742	BM886283.1_17	BM886283.1	4049	Medicago truncatula clone mth2-20g24, complete sequence
433	2.32085	0.0258253	BU577040.1_432	BU577040.1	37216	Lotus corniculatus var. japonicus genomic DNA, chromosome 3, clone:LjT13M14, TM0059, complete sequence
434	2.31559	0.0434182	GMFL01-18-A20-R_317	BW660882.1	23812	Arabidopsis thaliana plastocyanin (At1g76100) mRNA, complete cds
435	2.31523	0.0445814	AW759057.1_234	AW759057.1	4775	Medicago truncatula lectin-like receptor kinase 7;3 (LecRK7;3) mRNA, complete cds.
436	2.31347	0.0188829	AW306380.1_389	AW306380.1	25869	Lotus corniculatus var. japonicus genomic DNA, chromosome 4, clone:LjT39E03, TM0266, complete sequence
437	2.31266	0.0247708	CA938696.1_355	CA938696.1	44699	Glycine max cDNA clone SOYBEAN CLONE ID: Gm-c1023-6377 5, mRNA sequence
438	2.30993	0.0366326	BQ742690.1_513	BQ742690.1	21289	AAA+-type ATPase
439	2.30961	0.0267299	GMFL01-51-G19-R_342	BW683846.1	1650	Glycine soja cDNA clone SOYBEAN CLONE ID: Gm-c1059-5266 5 similar to TR:O49286 O49286 UNKNOWN PROTEIN. ;, mRNA sequence.
440	2.30849	0.0342654	CD405102.1_316	CD405102.1	33647	Gm_ck28367 Soybean induced by Salicylic Acid Glycine max cDNA 3, mRNA sequence
441	2.30837	0.0156985	GMFL01-21-O17-R_2	BW663551.1	35302	Populus euramericana mRNA for putative photosystem I reaction centre subunit IV (psa gene).
442	2.3079	0.0319229	GMFL01-08-B15-R_624	BW655345.1	20260	Pisum sativum chloroplast photosystem I 24 kDa light harvesting protein (lhca3) mRNA, complete cds.
443	2.3038	0.044843	GMFL01-11-L24-F_643	BW657146.1	17995	Hismacro and SEC14 domain-containing proteins
444	2.29513	0.0186376	GMFL01-13-J12-R_278	BW657929.1	15003	GM700017B10F3 Gm-r1070 Glycine max cDNA clone Gm-r1070-6797 3, mRNA sequence.
445	2.29059	0.014827	GMFL01-17-L01-R_456	BW660624.1	24435	Medicago truncatula clone mth2-31d24, complete sequence
446	2.286	0.026004	CO984158.1_484	CO984158.1	3002	GM89021A2F01.r1 Gm-r1089 Glycine max cDNA clone Gm-r1089-7922 3, mRNA sequence
447	2.28312	0.0241942	BE609875.1_406	BE609875.1	27526	Nonsense-mediated mRNA decay protein
448	2.2826	0.0194442	BM523526.1_521	BM523526.1	11085	Medicago truncatula chromosome 2 BAC clone mth2-63e12, complete sequence
449	2.28242	0.000946389	CX709748.1_805	CX709748.1	27012	gmrtDrNS01_11-D_M13R_C05_043.s2 Water stressed 5h segment 2 gmrtDrNS01 Glycine max cDNA 3, mRNA sequence
450	2.28156	0.0285138	GMFL01-03-G07-R_317	BW652032.1	13539	Pisum sativum mRNA for precursor for 33-kDa protein of photosystem II, complete cds.
451	2.28111	0.0349801	GMFL01-50-C16-R_344	BW682968.1	17511	Arabidopsis thaliana phytochrome A signal transduction 1 (PAT1) (At5g48150) mRNA, complete cds
452	2.28081	0.0122141	CX705075.1_831	CX705075.1	34207	Glycine max peroxisomal copper-containing amine oxidase (PAO1) mRNA, complete cds.
453	2.28007	0.0428025	BU926254.1_177	BU926254.1	17876	Lotus corniculatus var. japonicus genomic DNA, chromosome 1, clone:LjT43B20, TM0117b, complete sequence
454	2.27864	0.0120456	AW102262.1_240	AW102262.1	28451	sd85d12.y1 Gm-c1009 Glycine max cDNA clone GENOME SYSTEMS CLONE ID: Gm-c1009-1200 5 similar to SW:GLSN_MEDSA Q03460 GLUTAMATE SYNTHASE [NADH] PRECURSOR ;, mRNA sequence
455	2.27546	0.0301727	BU964524.1_366	BU964524.1	26107	Arabidopsis thaliana expressed protein (At5g57685) mRNA, complete cds
456	2.26876	0.0101066	GMFL01-08-D11-R_656	BW655236.1	32721	Lycopersicon esculentum clone 133776F, mRNA sequence.
457	2.26842	0.019524	CX548169.1_845	CX548169.1	13592	gmrtDrNS01_18-A_M13R_F02_006.s1 Water stressed 5h segment 1 gmrtDrNS01 Glycine max cDNA 3, mRNA sequence
458	2.26481	0.0143207	BU764070.1_318	BU764070.1	26759	Glycine max cDNA clone SOYBEAN CLONE ID: Gm-c1023-4296 5 similar to TR:O49383 O49383 HYPOTHETICAL 13.1 KD PROTEIN. ;, mRNA sequence
459	2.26372	0.035584	BE822603.1_542	BE822603.1	25662	GM700018B10D1 Gm-r1070 Glycine max cDNA clone Gm-r1070-7081 3, mRNA sequence
460	2.26159	0.0293548	CO982591.1_540	CO982591.1	33277	Pisum sativum ribulose-1,5 bisphosphate carboxylase large subunit N-methyltransferase (rbcMT) mRNA, complete cds.
461	2.25775	0.0430535	GMFL01-09-D18-R_32	BW655918.1	15161	Pea mRNA for the 33kDa polypeptide of the water-oxidizing complex of photosystem II.
462	2.25733	0.0354376	BG652684.1_235	BG652684.1	35671	Glycine max cDNA clone GENOME SYSTEMS CLONE ID: Gm-c1051-5567 5 similar to TR:Q9SIH9 Q9SIH9 AT2G38820 PROTEIN. ;, mRNA sequence
463	2.25618	0.048486	BQ473906.1_223	BQ473906.1	33901	Glycine max cDNA clone SOYBEAN CLONE ID: Gm-c1082-3310 5, mRNA sequence
464	2.25385	0.0211342	CD393958.1_449	CD393958.1	33822	Arabidopsis thaliana expressed protein (At3g26710) mRNA, complete cds
465	2.2537	0.00147083	GMFL01-26-N21-R_513	BW666995.1	13201	Trifolium pratense 10 kDa photosystem II polypeptide mRNA, complete cds.
466	2.25284	0.0492647	BU546777.1_436	BU546777.1	3203	GM880010B10C08 Gm-r1088 Glycine max cDNA clone Gm-r1088-3591 3, mRNA sequence
467	2.25174	0.03217	GMFL01-30-I07-R_488	BW669553.1	41344	P.sativum petC mRNA for chloroplast Rieske FeS protein.
468	2.25147	0.0261107	CX709362.1_1	CX709362.1	18177	Oryza sativa (japonica cultivar-group) cDNA clone:002-141-F04, full insert sequence.
469	2.25135	0.0181289	CO983349.1_784	CO983349.1	22442	Hypothetical protein At1g22275
470	2.25096	0.0339544	GMFL01-40-E16-F_533	BW676212.1	4390	Glycine max cDNA clone GENOME SYSTEMS CLONE ID: Gm-c1066-1059 5 similar to TR:O49286 O49286 UNKNOWN PROTEIN. ;, mRNA sequence.
471	2.25089	0.0247745	BI699869.1_359	BI699869.1	36443	Glycine max cDNA clone GENOME SYSTEMS CLONE ID: Gm-c1081-1995 5 similar to TR:O80674 O80674 T3K9.10 PROTEIN. ;, mRNA sequence
472	2.25007	0.024948	CF921688.1_662	CF921688.1	30537	gmrhRww24-02-T7_D02_1_010 Soybean root hair subtracted cDNA library gmrhRww24 Glycine max cDNA, mRNA sequence
473	2.2487	0.0448076	BI471923.1_395	BI471923.1	37067	Oryza sativa (japonica cultivar-group), predicted mRNA
474	2.24821	0.0236823	CF921809.1_633	CF921809.1	33845	Arabidopsis thaliana lactoylglutathione lyase family protein glyoxalase I family protein (At1g15380) mRNA, complete cds
475	2.24026	0.0239501	BG156932.1_540	BG156932.1	28829	Phaseolus vulgaris lipoxygenase mRNA, complete cds.
476	2.24005	0.0487805	GMFL01-49-F06-R_179	BW682394.1	34419	GM880003B20E09 Gm-r1088 Glycine max cDNA clone Gm-r1088-1002 3, mRNA sequence.
477	2.23837	0.0120401	BE330787.1_62	BE330787.1	9492	Glycine max cDNA clone GENOME SYSTEMS CLONE ID: Gm-c1041-117 5 similar to TR:O64607 O64607 F17O7.17 PROTEIN. ;, mRNA sequence
478	2.23598	0.0161303	BU081141.1_511	BU081141.1	25348	Glycine max cDNA clone SOYBEAN CLONE ID: Gm-c1049-6217 5 similar to TR:Q9SUF0 Q9SUF0 NODULIN-LIKE PROTEIN. ;, mRNA sequence
479	2.23441	0.00585295	CD414210.1_520	CD414210.1	31232	Gm_ck46255 Soybean induced by Salicylic Acid Glycine max cDNA 3, mRNA sequence
480	2.23305	0.0142558	GMFL01-29-K11-R_74	BW668937.1	3792	Arachis stenosperma clone AS1RN11A07 microsatellite sequence.
481	2.23281	0.0100376	BM308763.1_416	BM308763.1	39690	Glycine max cDNA clone SOYBEAN CLONE ID: Gm-c1036-6226 5, mRNA sequence
482	2.2325	0.0466926	CF805923.1_567	CF805923.1	447	Na+dicarboxylate, Na+tricarboxylate and phosphate transporters
483	2.23191	0.0210314	GMFL01-13-M14-R_497	BW657987.1	11027	Arabidopsis thaliana plastocyanin (At1g76100) mRNA, complete cds
484	2.23165	0.00655984	AW348323.1_531	AW348323.1	19134	Medicago truncatula clone mth2-22h8, complete sequence
485	2.23087	0.00836951	GMFL01-22-A23-R_536	BW663650.1	28042	Lotus japonicus ammonium transporter (Amt1;2) mRNA, complete cds.
486	2.23073	0.0330319	AW350067.1_534	AW350067.1	39638	Lotus corniculatus var. japonicus genomic DNA, chromosome , clone:LjT35I07, TM0121b, complete sequence
487	2.23016	0.0440941	BU546534.1_350	BU546534.1	15377	GM880008B20H04 Gm-r1088 Glycine max cDNA clone Gm-r1088-3056 3, mRNA sequence
488	2.22715	0.022698	BU083950.1_84	BU083950.1	5393	Lotus corniculatus var. japonicus genomic DNA, chromosome 4, clone:LjT27F14, TM0387, complete sequence
489	2.22709	0.0395203	AW432377.1_352	AW432377.1	17308	Glycine max cDNA clone GENOME SYSTEMS CLONE ID: Gm-c1015-5396 5, mRNA sequence
490	2.22684	0.0177425	CD392065.1_484	CD392065.1	22680	Medicago truncatula chromosome 7 BAC clone mth2-93e11, complete sequence
491	2.22526	0.0388352	GMFL01-02-M15-F_548	BW651643.1	34861	Cytochrome P450 CYP4CYP19CYP26 subfamilies
492	2.22497	0.0192271	CD392589.1_90	CD392589.1	28279	Lotus corniculatus var. japonicus genomic DNA, chromosome 2, clone:LjT13I21, TM0076a, complete sequence
493	2.22423	0.0425481	GMFL01-48-B20-R_424	BW681553.1	4507	Populus euramericana mRNA for putative photosystem I reaction centre subunit IV (psa gene).
494	2.22237	0.024721	BQ299288.1_373	BQ299288.1	37734	Glycine max cDNA clone SOYBEAN CLONE ID: Gm-c1054-7137 5 similar to TR:Q9ZSU0 Q9ZSU0 CHLOROPHYLL AB-BINDING PROTEIN PRECURSOR. ;, mRNA sequence
495	2.22216	0.0296449	AW567782.1_483	AW567782.1	16112	Pisum sativum mRNA for precursor for 33-kDa protein of photosystem II, complete cds.
496	2.22	0.0470131	GMFL01-39-O17-R_1	BW675955.1	32390	Glycine max cDNA clone GENOME SYSTEMS CLONE ID: Gm-c1014-528 3, mRNA sequence.
497	2.21822	0.00856129	GMFL01-01-F07-R_431	BW650882.1	12581	Lycopersicon esculentum clone 133776F, mRNA sequence.
498	2.21583	0.0426619	CO981990.1_291	CO981990.1	29483	GM89012B2G04.r1 Gm-r1089 Glycine max cDNA clone Gm-r1089-4544 3, mRNA sequence
499	2.21523	0.0337153	CO983501.1_510	CO983501.1	13956	GM89019A1C08.r1 Gm-r1089 Glycine max cDNA clone Gm-r1089-7023 3, mRNA sequence
500	2.21355	0.00376481	GMFL01-26-A21-R_382	BW666426.1	3237	Arachis stenosperma clone AS2ML1G04 microsatellite sequence.
501	2.21057	0.0170824	CA853675.1_380	CA853675.1	23064	B10H10.seq cDNA Peking library 12hr SCN3 Glycine max cDNA clone B10H10 5, mRNA sequence
502	2.2085	0.00526361	GMFL01-10-D22-R_611	BW656600.1	24821	L.esculentum mRNA for ferredoxin-I.
503	2.20603	0.026132	CX711032.1_98	CX711032.1	24878	FOG: Predicted E3 ubiquitin ligase
504	2.20592	0.0441981	CD396378.1_318	CD396378.1	28950	Gm_ck16627 Soybean induced by Salicylic Acid Glycine max cDNA 3, mRNA sequence
505	2.20313	0.0498217	BE657380.1_482	BE657380.1	832	GM700001B10A12 Gm-r1070 Glycine max cDNA clone Gm-r1070-47 3, mRNA sequence
506	2.20093	0.0277731	BU762348.1_439	BU762348.1	26055	Glycine max cDNA clone SOYBEAN CLONE ID: Gm-c1074-9487 5 similar to TR:Q9SIC9 Q9SIC9 AT2G31400 PROTEIN. ;, mRNA sequence
507	2.20015	0.0496718	GMFL01-14-J09-R_647	BW658433.1	37862	GM89003A1C07.r1 Gm-r1089 Glycine max cDNA clone Gm-r1089-877 3, mRNA sequence.
508	2.19817	0.010475	CD418350.1_509	CD418350.1	10650	Medicago truncatula clone mth2-70l21, complete sequence
509	2.19712	0.00552925	CD404208.1_609	CD404208.1	42600	Methyltransferases
510	2.19602	0.00219302	BQ454037.1_515	BQ454037.1	38372	Glycine max cDNA clone SOYBEAN CLONE ID: Gm-c1081-4212 5, mRNA sequence
511	2.19533	0.00889809	GMFL01-39-G01-R_264	BW675575.1	39756	Phaseolus vulgaris mRNA for LHY protein.
512	2.1937	0.0113057	GMFL01-32-G23-R_526	BW670863.1	15808	Pneumocystis carinii kexin-like serine endoprotease mRNA, partial cds.
513	2.19295	0.0166722	GMFL01-28-C10-F_169	BW667884.1	36161	Medicago truncatula chromosome 2 BAC clone mth2-10c8, complete sequence
514	2.19135	0.0464258	GMFL01-09-A06-F_283	BW655718.1	12543	Pisum sativum PSI light-harvesting antenna chlorophyll ab-binding protein (lhcA-P4) mRNA, complete cds.
515	2.19121	0.0197301	GMFL01-10-D10-R_234	BW656285.1	35559	Retama raetam photosystem II reaction center (PsbW) mRNA, partial cds.
516	2.19052	0.00707595	CO978711.1_640	CO978711.1	26394	GATA-456 transcription factors
517	2.19012	0.0465589	BM143899.1_447	BM143899.1	16487	Glycine max cDNA clone SOYBEAN CLONE ID: Gm-c1072-3123 5, mRNA sequence
518	2.1893	0.0383112	BG043186.1_494	BG043186.1	37039	Cytochrome P450 CYP4CYP19CYP26 subfamilies
519	2.18915	0.0255076	GMFL01-06-L12-R_484	BW653913.1	12058	Pisum sativum chloroplast photosystem I 24 kDa light harvesting protein (lhca3) mRNA, complete cds.
520	2.1887	0.0426413	BQ298358.1_306	BQ298358.1	13848	Medicago truncatula clone mth2-26n6, complete sequence
521	2.18864	0.0314898	CX702306.1_659	CX702306.1	139	gmrtDrNS01_04-B_M13R_A10_080.s2 Water stressed 5h segment 2 gmrtDrNS01 Glycine max cDNA 3, mRNA sequence
522	2.18856	0.0171845	GMFL01-22-P10-R_527	BW664274.1	13480	Glycine max cDNA clone SOYBEAN CLONE ID: Gm-c1084-3281 5, mRNA sequence.
523	2.18764	0.0209584	GMFL01-22-D07-R_496	BW663752.1	25626	P.sativum mRNA for type II chlorophyll ab binding protein.
524	2.18711	0.0024768	CX706920.1_847	CX706920.1	17319	Medicago truncatula clone mth2-30a2, complete sequence
525	2.18698	0.0480599	AI938653.1_322	AI938653.1	21988	Serinethreonine protein kinase
526	2.18208	0.027535	BG155371.1_122	BG155371.1	21810	Dof zinc finger protein DOF5.2 (AtDOF5.2)
527	2.18054	0.0479463	GMFL01-45-K05-R_338	BW679838.1	42682	Arabidopsis thaliana leucine-rich repeat family protein protein kinase family protein (At1g56140) mRNA, complete cds
528	2.18044	0.0239772	GMFL01-35-E19-R_355	BW672850.1	41319	Pea mRNA for the 33kDa polypeptide of the water-oxidizing complex of photosystem II.
529	2.17816	0.00886915	GMFL01-16-G20-R_619	BW659989.1	37501	Soybean light-harvesting chlorophyll ab-binding protein (LHCPII) mRNA, 3 end.
530	2.17396	0.0271096	BQ611623.1_556	BQ611623.1	43297	Medicago truncatula chromosome 2 BAC clone mth2-63e12, complete sequence
531	2.17263	0.0451697	BI427117.1_414	BI427117.1	40215	Serinethreonine protein kinase
532	2.16895	0.001968	AW757366.1_430	AW757366.1	31199	Glycine max cDNA clone GENOME SYSTEMS CLONE ID: Gm-c1027-3018 5, mRNA sequence
533	2.16503	0.00175524	CO979540.1_541	CO979540.1	19390	Medicago truncatula phosphate transporter PHT2-1 mRNA, complete cds; nuclear gene for chloroplast product.
534	2.16271	0.0470672	CA784197.1_263	CA784197.1	24820	Glycine max cDNA clone SOYBEAN CLONE ID: Gm-c1062-6318 5 similar to TR:Q9SLC4 Q9SLC4 PUTATIVE RING ZINC FINGER PROTEIN. ;, mRNA sequence
535	2.16147	0.0283636	GMFL01-33-C23-F_189	BW671384.1	3234	Glycine max mRNA for magnesium chelatase subunit.
536	2.16057	0.00919529	GMFL01-25-J18-R_428	BW666115.1	23036	Uncharacterized enzymes related to aldose 1-epimerase
537	2.16055	0.0259557	GMFL01-25-E04-R_271	BW665869.1	31268	Pisum sativum chloroplast photosystem I 24 kDa light harvesting protein (lhca3) mRNA, complete cds.
538	2.15924	0.038432	BI967193.1_557	BI967193.1	15979	GM830001A10E07 Gm-r1083 Glycine max cDNA clone Gm-r1083-205 3, mRNA sequence
539	2.15834	0.0320063	GMFL01-01-K09-R_383	BW650930.1	23989	Quercus robur mRNA for formate dehydrogenase (ORF1).
540	2.15797	0.0088311	CX702963.1_699	CX702963.1	36287	Phaseolus vulgaris NADH glutamate synthase precursor, mRNA, complete cds; nuclear gene for chloroplast product.
541	2.15126	0.0355654	BM893159.1_420	BM893159.1	5855	Branched chain alpha-keto acid dehydrogenase E1, beta subunit
542	2.14718	0.0493033	BI497841.1_434	BI497841.1	8136	Medicago truncatula clone mth2-24d6, complete sequence
543	2.14602	0.0410098	CO985314.1_290	CO985314.1	21482	Triticum aestivum clone wlm96.pk046.j8:fis, full insert mRNA sequence.
544	2.14537	0.0441345	GMFL01-30-K09-R_210	BW669638.1	29930	Lotus corniculatus var. japonicus genomic DNA, chromosome 1, clone:LjT43P05, TM0113, complete sequence
545	2.1452	0.0110724	GMFL01-16-J04-R_529	BW659571.1	471	Vigna radiata chlorophyll ab-binding protein CP24 precursor (CipCp24) mRNA, complete cds; nuclear gene for chloroplast product.
546	2.14469	0.0145847	CA851908.1_344	CA851908.1	10929	D18H04_P16_16.ab1 cDNA Peking library 2, 4 day SCN3 Glycine max cDNA clone D18H04 5, mRNA sequence
547	2.14212	0.0429049	GMFL01-43-I22-F_76	BW678463.1	11087	Arabidopsis thaliana expressed protein (At3g60780) mRNA, complete cds
548	2.14132	0.0331393	CO986100.1_696	CO986100.1	35645	GM89006B2E10.f1 Gm-r1089 Glycine max cDNA clone Gm-r1089-2156 5, mRNA sequence
549	2.14081	0.00328639	AI460619.1_700	AI460619.1	10970	Glycine max cDNA clone GENOME SYSTEMS CLONE ID: Gm-c1004-4720 5, mRNA sequence
550	2.13739	0.0147362	GMFL01-30-G05-R_417	BW669458.1	15688	Medicago truncatula chromosome 5 clone mth2-62c4, COMPLETE SEQUENCE
551	2.13584	0.0272416	CA784667.1_118	CA784667.1	33875	Arabidopsis thaliana expressed protein (At1g11700) mRNA, complete cds
552	2.13538	0.0211434	BU760931.1_453	BU760931.1	20401	Glycine max putative LHY-like protein (LHY) mRNA, partial cds.
553	2.1345	0.0232376	BI424101.1_440	BI424101.1	20807	SAM-dependent methyltransferases
554	2.13278	0.011187	BI971475.1_328	BI971475.1	11742	GM830013B10F09 Gm-r1083 Glycine max cDNA clone Gm-r1083-4889 3, mRNA sequence
555	2.13139	0.0130996	GMFL01-41-N07-R_334	BW677304.1	44575	Vigna radiata NADPH-protochlorophyllide oxidoreductase (CipPor) mRNA, complete cds; nuclear gene for chloroplast product.
556	2.12831	0.0210107	GMFL01-36-L09-R_465	BW673806.1	15104	Medicago truncatula clone mth2-14c14, complete sequence
557	2.12738	0.0257544	CX709113.1_686	CX709113.1	38065	Glycine max heme oxygenase 3 (HO3) mRNA, partial cds; nuclear gene for chloroplast product.
558	2.12572	0.028968	BU548293.1_473	BU548293.1	42328	GM880015A10A08 Gm-r1088 Glycine max cDNA clone Gm-r1088-5391 3, mRNA sequence
559	2.12529	0.0373834	GMFL01-49-J21-R_373	BW682603.1	26556	Pea mRNA for the 33kDa polypeptide of the water-oxidizing complex of photosystem II.
560	2.12364	0.0411262	GMFL01-02-B03-R_469	BW651323.1	39236	Brassica oleracea zinc finger protein LSD2 (LSD2) mRNA, complete cds.
561	2.12245	0.0298258	GMFL01-29-K23-R_536	BW668958.1	30320	Vigna radiata rubisco activase (Rca) mRNA, complete cds; nuclear gene for chloroplast product.
562	2.12235	0.0126599	GMFL01-16-E08-F_748	BW659657.1	13449	Phaseolus vulgaris mRNA for LHY protein.
563	2.11992	0.00472762	BE822531.1_578	BE822531.1	21571	Serine carboxypeptidases (lysosomal cathepsin A)
564	2.11967	0.039418	BU081255.1_319	BU081255.1	7918	Glycine max cDNA clone SOYBEAN CLONE ID: Gm-c1049-6332 5 similar to TR:O82017 O82017 ADVENTITIOUS ROOTING RELATED OXYGENASE. ;, mRNA sequence
565	2.11896	0.00675885	GMFL01-33-D23-R_1	BW671429.1	13874	psHB042xE15f USDA-IFAFS:Expression of Phytophthora sojae genes during infection and propagation Glycine max cDNA clone sHB042E15 5, mRNA sequence.
566	2.11738	0.000899539	GMFL01-15-A23-F_605	BW659431.1	40025	H+oligopeptide symporter
567	2.11608	0.00683875	BQ094219.1_419	BQ094219.1	6926	Oxygen-evolving enhancer protein 2, chloroplast precursor (OEE2)
568	2.11567	0.0313245	BU578528.1_507	BU578528.1	41951	Glycine max cDNA clone SOYBEAN CLONE ID: Gm-c1074-6581 5, mRNA sequence
569	2.11563	0.0255345	GMFL01-34-O04-R_283	BW672563.1	8014	Lotus corniculatus var. japonicus mRNA for SerThr protein kinase, complete cds, clone:LNZ003.
570	2.11503	0.0438487	CF808749.1_498	CF808749.1	37220	psHB039xB23f USDA-IFAFS:Expression of Phytophthora sojae genes during infection and propagation Glycine max cDNA clone sHB039B23 5, mRNA sequence
571	2.11359	0.0163008	GMFL01-10-F04-R_289	BW656133.1	19887	Soybean mRNA for Mg chelatase subunit (46 kD), complete cds.
572	2.11324	0.038658	GMFL01-42-H05-R_289	BW677719.1	34064	Hismacro and SEC14 domain-containing proteins
573	2.11256	0.0138117	CA852746.1_405	CA852746.1	5524	Medicago truncatula clone mth2-24g3, complete sequence
574	2.11152	0.00676304	CA936739.1_42	CA936739.1	33728	Oryza sativa (japonica cultivar-group) cDNA clone:002-114-F10, full insert sequence.
575	2.10914	0.0424722	CD393643.1_261	CD393643.1	23957	Uncharacterized enzymes related to aldose 1-epimerase
576	2.10691	0.0358936	BI497523.1_220	BI497523.1	43343	Glycine max cDNA clone GENOME SYSTEMS CLONE ID: Gm-c1080-2211 5, mRNA sequence
577	2.10379	0.0358346	BE346892.1_398	BE346892.1	13660	Medicago truncatula clone mth2-28d22, complete sequence
578	2.10208	0.0195974	CO980435.1_550	CO980435.1	41989	FOG: Predicted E3 ubiquitin ligase
579	2.10097	0.0372263	CD410755.1_344	CD410755.1	33297	Triticum monococcum pathogenesis-related 1a mRNA, complete cds.
580	2.09761	0.0291526	BE190199.1_310	BE190199.1	16607	so08g12.y1 Gm-c1035 Glycine max cDNA clone GENOME SYSTEMS CLONE ID: Gm-c1035-2783 5 similar to SW:PSBR_TOBAC Q40519 PHOTOSYSTEM II 10 KD POLYPEPTIDE PRECURSOR ;, mRNA sequence
581	2.09755	0.00929161	BF424141.1_414	BF424141.1	31900	Glycine max cDNA clone GENOME SYSTEMS CLONE ID: Gm-c1069-293 5 similar to TR:Q9ZSY8 Q9ZSY8 PHYTOCHROME-ASSOCIATED PROTEIN 2 ;, mRNA sequence
582	2.09689	0.00909712	AW704289.1_353	AW704289.1	14884	Glycine max cDNA clone GENOME SYSTEMS CLONE ID: Gm-c1028-3656 5, mRNA sequence
583	2.09678	0.0326343	GMFL01-14-F08-R_573	BW658405.1	27394	Arabidopsis thaliana photosystem I reaction center subunit XI, chloroplast (PSI-L) PSI subunit V (At4g12800) mRNA, complete cds
584	2.09542	0.0115477	AW100198.1_432	AW100198.1	7954	Arabidopsis thaliana octicosapeptidePhoxBem1p (PB1) domain-containing protein (At4g05150) mRNA, complete cds
585	2.09435	0.0274695	BQ273693.1_433	BQ273693.1	7136	Glycine max cDNA clone SOYBEAN CLONE ID: Gm-c1054-3988 5 similar to TR:Q43408 Q43408 PUTATIVE IMBIBITION PROTEIN. ;, mRNA sequence
586	2.09426	0.0408573	BU764976.1_433	BU764976.1	39826	Lotus corniculatus var. japonicus genomic DNA, chromosome 1, clone:LjT38A19, TM0221, complete sequence
587	2.09297	0.0313376	GMFL01-48-B03-R_459	BW681522.1	2540	GM700012A10E7 Gm-r1070 Glycine max cDNA clone Gm-r1070-4813 3, mRNA sequence.
588	2.09215	0.0162779	CD405717.1_510	CD405717.1	6022	Vigna radiata cytochrome P450 (CYP90A2) mRNA, complete cds.
589	2.09165	0.0164236	GMFL01-22-O05-R_21	BW664218.1	22772	Phaseolus vulgaris mRNA for LHY protein.
590	2.09127	0.0397208	GMFL01-04-C19-F_418	BW652835.1	8336	Beta-galactosidase
591	2.09012	0.00463239	CX701759.1_595	CX701759.1	2901	Medicago truncatula clone mth2-9f16, complete sequence
592	2.08739	0.030787	CX704640.1_55	CX704640.1	36929	gmrtDrNS01_33-B_M13R_D08_058.s4 Water stressed 48h segment 2 gmrtDrNS01 Glycine max cDNA 3, mRNA sequence
593	2.08557	0.0250504	CA801688.1_464	CA801688.1	34710	Arabidopsis thaliana very-long-chain fatty acid condensing enzyme, putative (At1g25450) mRNA, complete cds
594	2.085	0.0429437	BU764249.1_529	BU764249.1	2059	Arabidopsis thaliana expressed protein (At3g19990) mRNA, complete cds
595	2.08109	0.0358867	BE556087.1_381	BE556087.1	2789	3-Methylcrotonyl-CoA carboxylase, non-biotin containing subunitAcetyl-CoA carboxylase carboxyl transferase, subunit beta
596	2.07746	0.0236528	BI968195.1_204	BI968195.1	10460	Predicted dehydrogenase
597	2.07698	0.0397688	GMFL01-14-G09-R_157	BW658428.1	20696	Vigna radiata rubisco activase (Rca) mRNA, complete cds; nuclear gene for chloroplast product.
598	2.07617	0.0077785	CD403315.1_379	CD403315.1	12070	Photosystem II core complex proteins psbY, chloroplast precursor (L-arginine metabolising enzyme) (L-AME) [Contains: Photosystem II protein psbY-1 (psbY-A1); Photosystem II protein psbY-2 (psbY-A2)]
599	2.07584	0.0186729	GMFL01-29-A24-F_171	BW668515.1	732	Phaseolus vulgaris mRNA for LHY protein.
600	2.07462	0.00385011	AW348562.1_36	AW348562.1	1757	GM210002B22A4 Gm-r1021 Glycine max cDNA clone Gm-r1021-416 3, mRNA sequence
601	2.06817	0.0437028	BF325514.1_368	BF325514.1	7459	su33g03.y1 Gm-c1068 Glycine max cDNA clone GENOME SYSTEMS CLONE ID: Gm-c1068-1086 5, mRNA sequence
602	2.06612	0.0405182	CA820511.1_390	CA820511.1	16401	Glycine max cDNA clone SOYBEAN CLONE ID: Gm-c1048-3132 5, mRNA sequence
603	2.06611	0.0488794	BI970706.1_628	BI970706.1	31530	Lotus corniculatus var. japonicus genomic DNA, chromosome 1, clone:LjT39B10, TM0315, complete sequence
604	2.06106	0.0231036	GMFL01-41-L10-R_380	BW677222.1	39675	GM700007A20F9 Gm-r1070 Glycine max cDNA clone Gm-r1070-2562 3, mRNA sequence.
605	2.05465	0.026632	CA820227.1_496	CA820227.1	26646	Phaseolus acutifolius bZIP mRNA, complete cds.
606	2.05343	0.00155075	GMFL01-17-I15-R_469	BW660511.1	18115	Vigna angularis mRNA for galactinol:raffinose 6-galactosyltransferase.
607	2.05158	0.0285858	AW760699.1_406	AW760699.1	8690	Arabidopsis thaliana Rho-GTPase-activating protein-related (At4g35750) mRNA, complete cds
608	2.05074	0.0447633	BU551383.1_454	BU551383.1	33189	GM880023B21F11 Gm-r1088 Glycine max cDNA clone Gm-r1088-8734 3, mRNA sequence
609	2.04919	0.00795173	BG352547.1_401	BG352547.1	21756	Phaseolus vulgaris leaf senescence-associated receptor-like protein kinase (SARK) mRNA, complete cds.
610	2.04863	0.0129488	GMFL01-16-L04-R_575	BW659575.1	43902	Trifolium repens putative fatty acid desaturase TRZIP mRNA, partial cds.
611	2.04544	0.0273037	GMFL01-06-I10-R_352	BW653848.1	136	Medicago truncatula clone mth2-16c13, complete sequence
612	2.04468	0.0190517	CA851955.1_328	CA851955.1	1526	D19D10_G22_07.ab1 cDNA Peking library 2, 4 day SCN3 Glycine max cDNA clone D19D10 5, mRNA sequence
613	2.04451	0.0471393	GMFL01-42-D22-R_400	BW677579.1	9906	Uncharacterized conserved protein
614	2.04248	0.00826628	AW279241.1_45	AW279241.1	286	Trifolium pratense plastidic aldolase mRNA, complete cds; nuclear gene for plastid product.
615	2.04236	0.0301629	BG043563.1_541	BG043563.1	13432	Glycine max cDNA clone GENOME SYSTEMS CLONE ID: Gm-c1068-1669 5 similar to TR:O81789 O81789 HYPOTHETICAL 101.6 KD PROTEIN. ;, mRNA sequence
616	2.03978	0.0393815	CA851647.1_520	CA851647.1	26637	D16A06_B18_01.ab1 cDNA Peking library 2, 4 day SCN3 Glycine max cDNA clone D16A06 5, mRNA sequence
617	2.03789	0.0442326	CX706329.1_803	CX706329.1	33581	Ribokinase
618	2.0376	0.0302441	GMFL01-36-L24-R_541	BW673833.1	13334	Vigna radiata NADPH-protochlorophyllide oxidoreductase (CipPor) mRNA, complete cds; nuclear gene for chloroplast product.
619	2.03717	0.041135	GMFL01-21-O11-R_11	BW663539.1	22312	UDP-glucose 4-epimeraseUDP-sulfoquinovose synthase
620	2.03642	0.0179339	GMFL01-46-P07-R_337	BW680739.1	31657	Glycine max aldehyde dehydrogenase family 7 member A1 (TP55) mRNA, complete cds.
621	2.03622	0.0272755	AW830990.1_522	AW830990.1	33466	Glycine max cultivar Williams 82 BAC clone Gm_ISb001_104_J07, complete sequence
622	2.03622	0.00576829	GMFL01-21-M13-R_479	BW663454.1	5884	Transketolase
623	2.03402	0.0189034	GMFL01-10-O13-R_191	BW656382.1	11191	Pisum sativum oxygen-evolving enhancer protein 3 precursor (psbQ) mRNA, complete cds.
624	2.03239	0.00186164	GMFL01-22-H01-R_507	BW663916.1	41934	Arabidopsis thaliana C4-dicarboxylate transportermalic acid transport family protein (At1g62280) mRNA, complete cds
625	2.03164	0.0134172	CD399446.1_548	CD399446.1	30157	Dehydrogenases with different specificities (related to short-chain alcohol dehydrogenases)
626	2.02976	0.0460322	CD417190.1_298	CD417190.1	26101	Arabidopsis thaliana expressed protein (At4g37920) mRNA, complete cds
627	2.02955	0.049475	BU551072.1_538	BU551072.1	19152	Zea mays clone EL01N0508H10.c mRNA sequence.
628	2.02844	0.00118657	GMFL01-30-H05-R_473	BW669503.1	3701	Medicago truncatula mRNA for MtN21 gene.
629	2.02767	0.00584454	AW759583.1_541	AW759583.1	27302	Cicer arietinum mRNA for putative cytidine or deoxycytidylate deaminase, partial.
630	2.02305	0.00176537	AW100004.1_784	AW100004.1	8038	15-hydroxyprostaglandin dehydrogenase and related dehydrogenases
631	2.01931	0.0161452	AI440563.1_316	AI440563.1	1556	Lotus corniculatus var. japonicus MLO1 (MLO1) mRNA, complete cds.
632	2.01638	0.021329	BU925963.1_439	BU925963.1	43366	Glycine max cDNA clone SOYBEAN CLONE ID: Gm-c1036-10914 5, mRNA sequence
633	2.01615	0.0235319	BU084594.1_507	BU084594.1	25610	Glycine max cDNA clone SOYBEAN CLONE ID: Gm-c1049-7084 5 similar to TR:O49716 O49716 HYPOTHETICAL 21.6 KD PROTEIN. ;, mRNA sequence
634	2.01486	0.0349953	GMFL01-13-F23-F_590	BW658176.1	32863	Glycine max lipoxygenase (lox7) mRNA, complete cds.
635	2.0138	0.00714423	GMFL01-09-P03-R_653	BW655676.1	39888	Oxygen-evolving enhancer protein 2, chloroplast precursor (OEE2)
636	2.013	0.0273901	BI786614.1_510	BI786614.1	27023	Medicago truncatula clone mth2-20h6, complete sequence
637	2.01242	0.0414865	GMFL01-50-N15-R_356	BW683451.1	10476	Glycine max cDNA clone SOYBEAN CLONE ID: Gm-c1087-5701 5, mRNA sequence.
638	2.01161	0.00649978	BM527949.1_413	BM527949.1	9234	GATA-456 transcription factors
639	2.01133	0.0329703	GMFL01-09-N15-R_576	BW655871.1	33091	Phaseolus vulgaris polyubiquitin mRNA, partial cds.
640	2.00963	0.0362221	CO983071.1_697	CO983071.1	987	Pisum sativum ribulose-1,5 bisphosphate carboxylase large subunit N-methyltransferase (rbcMT) mRNA, complete cds.
641	2.00619	0.0203728	GMFL01-10-E05-R_632	BW656160.1	26395	Vigna radiata LHCII type III chlorophyll ab binding protein (CipLhcb3) mRNA, complete cds; nuclear gene for chloroplast product.
642	2.00582	0.0034578	BE330789.1_370	BE330789.1	38066	Phaseolus vulgaris mRNA for LHY protein.
643	2.00528	0.00392467	CA783200.1_620	CA783200.1	37017	Phaseolus vulgaris NADH glutamate synthase precursor, mRNA, complete cds; nuclear gene for chloroplast product.
644	2.00502	0.016877	BU546274.1_497	BU546274.1	4500	GM880010A10D04 Gm-r1088 Glycine max cDNA clone Gm-r1088-3607 3, mRNA sequence
645	2.00269	0.0495638	BM085064.1_349	BM085064.1	9362	Glycine max cDNA clone SOYBEAN CLONE ID: Gm-c1066-4520 5, mRNA sequence
646	2.00121	0.0159869	BU549025.1_569	BU549025.1	1628	Oryza sativa (japonica cultivar-group) cDNA clone:J013056L24, full insert sequence.

## Sheet: Table S3
Table S3. List of the downregulated probesets with ratios of control/nitrate more than two-fold in the roots after 24 hours of the 5-mM nitrate treatment.
	The data are listed from the highest ratio in descending order, with the ratio (control/nitrate), t-test, probe ID, primary accession, feature number, and description.
	The red and yellow columns show the common probesets, in which the nodules show the ratio higher than x4 (red) and between x2 and x4 (yellow).
Descending order	Ratio (control/nitrate)	T-TEST	ProbeID	PrimaryAccession	FeatureNum	Description
1	44.4989	0.0176393	CO984163.1_298	CO984163.1	2161	GM89021A2F07.r1 Gm-r1089 Glycine max cDNA clone Gm-r1089-7934 3, mRNA sequence
2	18.0796	0.0106508	AW349250.1_725	AW349250.1	19135	GM210004B21G11 Gm-r1021 Glycine max cDNA clone Gm-r1021-1486 3, mRNA sequence
3	15.0714	0.024502	BQ080756.1_469	BQ080756.1	43078	Arabidopsis thaliana ethylene-responsive factor, putative (At1g06160) mRNA, complete cds
4	15.0601	0.00948965	BE806216.1_3	BE806216.1	1580	Glycine max cDNA clone GENOME SYSTEMS CLONE ID: Gm-c1062-348 5 similar to TR:Q9SUF1 Q9SUF1 NODULIN-LIKE PROTEIN. ;, mRNA sequence
5	13.2681	0.0264782	BI498434.1_344	BI498434.1	21708	Glycine max beta-amyrin synthase (AMS1) mRNA, complete cds.
6	12.7973	0.0191772	CO984780.1_674	CO984780.1	18871	GM89022A2G03.r1 Gm-r1089 Glycine max cDNA clone Gm-r1089-8358 3, mRNA sequence
7	12.5543	0.035554	BI971307.1_559	BI971307.1	24510	GM830013A11D07 Gm-r1083 Glycine max cDNA clone Gm-r1083-4765 3, mRNA sequence
8	11.5697	0.00373726	GMFL01-28-N08-F_502	BW668362.1	20103	Glycine max glutathione S-transferase GST 5 mRNA, complete cds.
9	10.4723	0.0401734	AW830504.1_382	AW830504.1	18975	Glycine max cDNA clone GENOME SYSTEMS CLONE ID: Gm-c1028-5800 5, mRNA sequence
10	10.2564	0.00173082	AW706786.1_191	AW706786.1	37849	Glycine max cDNA clone GENOME SYSTEMS CLONE ID: Gm-c1023-3000 5, mRNA sequence
11	10.1726	0.00197223	BE210108.1_322	BE210108.1	19060	so38h04.y1 Gm-c1039 Glycine max cDNA clone GENOME SYSTEMS CLONE ID: Gm-c1039-272 5, mRNA sequence
12	10.1194	0.00545998	CO984995.1_618	CO984995.1	33512	Medicago truncatula clone mth2-85g12, complete sequence
13	9.50657	0.0235047	BI967872.1_165	BI967872.1	45108	Medicago truncatula clone mth2-13k17, complete sequence
14	9.38397	0.0204852	CO984105.1_577	CO984105.1	19550	GM89021A2A11.r1 Gm-r1089 Glycine max cDNA clone Gm-r1089-7702 3, mRNA sequence
15	8.54407	0.00935178	BI969658.1_480	BI969658.1	23091	Stylosanthes humilis peroxidase (px12) mRNA, 3 end.
16	8.50941	0.000941252	GMFL01-39-J08-R_457	BW675726.1	15512	Ca2+-independent phospholipase A2
17	7.73225	0.0430016	GMFL01-21-D20-R_534	BW663082.1	4863	Glycine max cDNA clone SOYBEAN CLONE ID: Gm-c1069-3491 5 similar to TR:Q9SU45 Q9SU45 HYPOTHETICAL 67.9 KD PROTEIN. ;, mRNA sequence.
18	7.53642	0.000704225	BM085021.1_502	BM085021.1	31765	Glycine max cDNA clone SOYBEAN CLONE ID: Gm-c1066-4296 5 similar to TR:Q43576 Q43576 CHITINASE, CLASS V. ;, mRNA sequence
19	7.42647	0.0193451	BE821552.1_523	BE821552.1	35725	Pisum sativum MADS box protein M8 mRNA, complete cds.
20	7.42527	0.0155199	BE659040.1_67	BE659040.1	35501	GM700008A20B4 Gm-r1070 Glycine max cDNA clone Gm-r1070-2744 3, mRNA sequence
21	7.42368	0.00467566	CA852718.1_347	CA852718.1	45186	E11B05_C05_03.ab1 cDNA Peking library 6, 8 day SCN3 Glycine max cDNA clone E11B05 5, mRNA sequence
22	6.81097	0.0466772	GMFL01-28-M18-R_1	BW668335.1	27106	Lotus corniculatus var. japonicus genomic DNA, chromosome 5, clone:LjT14E05b, TM0089b, complete sequence
23	6.60418	0.000285437	BE611045.1_537	BE611045.1	28199	FOG: Zn-finger
24	6.06517	0.0057459	BE822640.1_436	BE822640.1	30875	Oryza sativa (japonica cultivar-group) cDNA clone:J023145I01, full insert sequence.
25	5.81262	0.0099014	BM188258.1_181	BM188258.1	1564	Glycyrrhiza echinata D7OMT mRNA for S-adenosyl-L-methionine: daidzein 7-0-methyltransferase, complete cds.
26	5.66031	0.0301303	BU080494.1_473	BU080494.1	1463	Transcription factor, Myb superfamily
27	5.65921	0.0362362	CX701229.1_540	CX701229.1	13819	gmrtDrNS01_35-A_M13R_H09_065.s4 Water stressed 48h segment 2 gmrtDrNS01 Glycine max cDNA 3, mRNA sequence
28	5.64905	0.0445864	GMFL01-32-L23-R_387	BW671080.1	24041	Gelatinase A and related matrix metalloproteases
29	5.63917	2.24049e-05	BM732909.1_272	BM732909.1	19413	sal91b08.y1 Gm-c1063 Glycine max cDNA clone SOYBEAN CLONE ID: Gm-c1063-3160 5, mRNA sequence
30	5.52882	0.00994986	GMFL01-03-E24-R_394	BW652416.1	29879	Glycine max SferH-2 mRNA for ferritin, complete cds.
31	5.50032	0.00821031	GMFL01-01-F02-R_488	BW650769.1	35846	Gm_ck11562 Soybean induced by Salicylic Acid Glycine max cDNA 3, mRNA sequence.
32	5.46877	0.049634	CO985321.1_478	CO985321.1	1599	Defense-related protein containing SCP domain
33	5.42176	0.00505896	BU765827.1_463	BU765827.1	16904	Glycine max cDNA clone SOYBEAN CLONE ID: Gm-c1080-4432 5, mRNA sequence
34	5.33243	0.0100673	BE021456.1_355	BE021456.1	291	Glycyrrhiza echinata D7OMT mRNA for S-adenosyl-L-methionine: daidzein 7-0-methyltransferase, complete cds.
35	5.32193	0.041593	GMFL01-42-G08-R_359	BW677682.1	39909	unknown protein
36	5.32005	0.0336325	BQ611779.1_444	BQ611779.1	19766	Medicago truncatula clone mth2-13k17, complete sequence
37	5.29246	0.0372042	CX711860.1_179	CX711860.1	28011	gmrtDrNS01_39-D_M13R_A01_015.s2 Water stressed 5h segment 2 gmrtDrNS01 Glycine max cDNA 3, mRNA sequence
38	5.2655	0.0480276	BU764638.1_344	BU764638.1	16718	Medicago truncatula chromosome 5 clone mth2-37f4, COMPLETE SEQUENCE
39	5.25635	0.0273831	CD394008.1_485	CD394008.1	15695	Gm_ck13637 Soybean induced by Salicylic Acid Glycine max cDNA 3, mRNA sequence
40	5.23582	0.0119672	GMFL01-12-L06-R_241	BW657296.1	40556	Glycyrrhiza echinata D7OMT mRNA for S-adenosyl-L-methionine: daidzein 7-0-methyltransferase, complete cds.
41	5.23162	0.0160005	BE820969.1_465	BE820969.1	33741	Disease resistance response protein 206
42	5.17067	0.00896149	AI938280.1_452	AI938280.1	10585	Medicago truncatula clone mth2-13k17, complete sequence
43	5.1409	0.00921217	BI971083.1_685	BI971083.1	6990	Glycine max mRNA for Chitinase III-A, complete cds.
44	5.1082	0.00620599	AW350423.1_562	AW350423.1	42979	Medicago truncatula chromosome 5 clone mth2-15i14, COMPLETE SEQUENCE
45	5.10013	0.0169053	BE805860.1_381	BE805860.1	22146	Glycine max cDNA clone GENOME SYSTEMS CLONE ID: Gm-c1062-987 5, mRNA sequence
46	5.08867	0.0129745	CF922353.1_508	CF922353.1	17865	gmrhRww24-10-T7_C01_1_011 Soybean root hair subtracted cDNA library gmrhRww24 Glycine max cDNA, mRNA sequence
47	5.05856	0.0140817	GMFL01-05-B06-R_563	BW653107.1	12073	Predicted transposase
48	5.05053	0.00808014	BU547495.1_465	BU547495.1	5624	GM880013A20A01 Gm-r1088 Glycine max cDNA clone Gm-r1088-4610 3, mRNA sequence
49	4.97461	0.0024855	GMFL01-36-N01-R_472	BW673877.1	6511	Anthocyanin 5-aromatic acyltransferase (EC 2.3.1.153) (5AT)
50	4.91657	0.033411	BE822345.1_601	BE822345.1	10497	GM700017A20A3 Gm-r1070 Glycine max cDNA clone Gm-r1070-6534 3, mRNA sequence
51	4.9094	0.0420999	GMFL01-38-F11-F_392	BW674868.1	31521	Glycine max cDNA clone SOYBEAN CLONE ID: Gm-c1048-2836 5 similar to TR:O82161 O82161 PHI-1 PROTEIN. ;, mRNA sequence.
52	4.9019	0.0371357	BM891192.1_424	BM891192.1	18402	Glycine max cDNA clone SOYBEAN CLONE ID: Gm-c1068-5414 5, mRNA sequence
53	4.87903	0.00368856	BE820368.1_219	BE820368.1	6945	GM700011B10H2 Gm-r1070 Glycine max cDNA clone Gm-r1070-4587 3, mRNA sequence
54	4.86431	0.0417401	GMFL01-09-C02-F_546	BW655640.1	39510	Medicago truncatula chromosome 5 clone mth2-37f4, COMPLETE SEQUENCE
55	4.83715	0.0426335	CD402264.1_472	CD402264.1	41495	Gm_ck24873 Soybean induced by Salicylic Acid Glycine max cDNA 3, mRNA sequence
56	4.82737	0.0418798	BM094484.1_388	BM094484.1	31786	Arabidopsis thaliana expressed protein (At3g22240) mRNA, complete cds
57	4.80009	0.0161191	CD398728.1_532	CD398728.1	25157	Lotus corniculatus var. japonicus genomic DNA, chromosome 3, clone:LjT36O13, TM0226, complete sequence
58	4.68232	0.0354226	BE659764.1_419	BE659764.1	38938	GM700010B20B10 Gm-r1070 Glycine max cDNA clone Gm-r1070-3932 3, mRNA sequence
59	4.66931	0.0338901	CO982764.1_659	CO982764.1	3471	Predicted hydrolaseacyltransferase (alphabeta hydrolase superfamily)
60	4.64585	0.0197678	CO985448.1_708	CO985448.1	35258	Probable glycerol-3-phosphate acyltransferase 8 (EC 2.3.1.15)
61	4.56909	0.0386415	CD416096.1_385	CD416096.1	22149	Gm_ck6366 Soybean induced by Salicylic Acid Glycine max cDNA 3, mRNA sequence
62	4.56165	0.0129557	GMFL01-21-E14-R_435	BW663115.1	23769	Transporter, ABC superfamily (Breast cancer resistance protein)
63	4.54888	0.00399857	AW424148.1_101	AW424148.1	44385	Glycine max cDNA clone GENOME SYSTEMS CLONE ID: Gm-c1015-4287 5, mRNA sequence
64	4.52285	0.0110487	GMFL01-14-B23-F_486	BW658781.1	40155	Glycine max SferH-2 mRNA for ferritin, complete cds.
65	4.51733	0.035291	CO984633.1_585	CO984633.1	35993	M.truncatula DNA sequence from clone MTH2-27D24 on chromosome 3, complete sequence
66	4.5027	0.0257546	BM144057.1_333	BM144057.1	16403	Glycine max cDNA clone SOYBEAN CLONE ID: Gm-c1072-3432 5, mRNA sequence
67	4.4686	0.018044	AW307037.1_321	AW307037.1	16545	Glycine max cDNA clone GENOME SYSTEMS CLONE ID: Gm-c1009-3561 5 similar to TR:Q9ZQA7 Q9ZQA7 PUTATIVE PROTEASE. ;, mRNA sequence
68	4.45226	0.043968	BU577527.1_405	BU577527.1	4127	Medicago truncatula clone mth2-23j1, complete sequence
69	4.44098	0.0351748	CX709006.1_780	CX709006.1	44267	60s ribosomal protein L10
70	4.43479	0.040094	BI967869.1_690	BI967869.1	31698	Glycine max clone 39 CBF-like protein mRNA, complete cds.
71	4.43108	0.0244526	GMFL01-50-E10-R_499	BW683046.1	39057	Multitransmembrane protein
72	4.41248	0.00826131	AI856188.1_468	AI856188.1	28483	Glycine max cDNA clone GENOME SYSTEMS CLONE ID: Gm-c1014-862 3, mRNA sequence
73	4.40658	0.0206005	CD390673.1_574	CD390673.1	1546	Gm_ck1151 Soybean induced by Salicylic Acid Glycine max cDNA 3, mRNA sequence
74	4.39294	0.0438819	CD415065.1_434	CD415065.1	10298	Arabidopsis thaliana expressed protein (At1g63930) mRNA, complete cds
75	4.38797	0.0344587	CK606548.1_690	CK606548.1	42367	Nicotiana tabacum NtEIG-E80 mRNA, complete cds.
76	4.3806	0.00323017	CA852364.1_395	CA852364.1	10448	Glycine max nitrate and chloride transporter mRNA, complete cds.
77	4.36472	0.0432369	CA802121.1_158	CA802121.1	22509	Glycine max cDNA clone SOYBEAN CLONE ID: Gm-c1071-2504 5, mRNA sequence
78	4.36149	0.00280075	GMFL01-31-J16-R_381	BW670292.1	41822	Glycine max cDNA clone SOYBEAN CLONE ID: Gm-c1087-6109 5, mRNA sequence.
79	4.35545	0.0268713	CO982866.1_646	CO982866.1	42417	Nicotiana tabacum TERN mRNA for NAC-domain protein, complete cds.
80	4.34329	0.00150211	BM886813.1_458	BM886813.1	1989	Glycine max cDNA clone SOYBEAN CLONE ID: Gm-c1068-6350 5 similar to TR:Q9XIJ5 Q9XIJ5 T10O24.19. ;, mRNA sequence
81	4.32366	0.0130486	GMFL01-51-H02-R_83	BW683858.1	10424	Glycine max cDNA clone GENOME SYSTEMS CLONE ID: Gm-c1073-900 5, mRNA sequence.
82	4.27251	0.00104278	CX548885.1_759	CX548885.1	22970	Arylacetamide deacetylase
83	4.23656	0.00541322	CF807282.1_340	CF807282.1	11173	psHB022xK22f USDA-IFAFS:Expression of Phytophthora sojae genes during infection and propagation Glycine max cDNA clone sHB022K22 5, mRNA sequence
84	4.21009	0.0235996	GMFL01-36-P17-R_375	BW673995.1	40773	M.truncatula DNA sequence from clone MTH2-34D24 on chromosome 3, complete sequence
85	4.19905	0.019258	CX711942.1_822	CX711942.1	40156	Predicted transposase
86	4.19816	0.00483181	BU550678.1_454	BU550678.1	40097	GM880021B20G08 Gm-r1088 Glycine max cDNA clone Gm-r1088-8008 3, mRNA sequence
87	4.14032	0.0313288	GMFL01-19-O02-R_307	BW662139.1	43626	Glycine max vacuolar processing enzyme 2 (VPE2) mRNA, complete cds.
88	4.13515	0.0106748	GMFL01-30-E05-R_178	BW669369.1	35086	psHB016xM20f USDA-IFAFS:Expression of Phytophthora sojae genes during infection and propagation Glycine max cDNA clone sHB016M20 5, mRNA sequence.
89	4.13507	0.0329102	GMFL01-05-L13-R_184	BW653299.1	23573	Glycine max cDNA clone GENOME SYSTEMS CLONE ID: Gm-c1024-2234 3 similar to TR:O04201 O04201 HYPERSENSITIVITY-RELATED GENE 201 ISOLOG. ;, mRNA sequence.
90	4.13193	0.000640296	BM094527.1_425	BM094527.1	37369	Anthocyanin 5-aromatic acyltransferase (EC 2.3.1.153) (5AT)
91	4.06776	0.0154001	BU765374.1_200	BU765374.1	36877	Glycine max cDNA clone SOYBEAN CLONE ID: Gm-c1080-4023 5, mRNA sequence
92	4.05899	0.00107011	CO982707.1_559	CO982707.1	12001	Arabidopsis thaliana AP2 domain-containing transcription factor TINY, putative (At1g77200) mRNA, complete cds
93	4.00525	0.00952462	BF424530.1_315	BF424530.1	26612	Glycine max cDNA clone GENOME SYSTEMS CLONE ID: Gm-c1068-1245 5, mRNA sequence
94	3.98757	0.0313966	BI971159.1_664	BI971159.1	33428	Zinc-binding oxidoreductase
95	3.96884	0.0242167	BE658128.1_628	BE658128.1	997	Asparaginase
96	3.95874	0.0158822	BI967520.1_295	BI967520.1	16260	Glycine max clone 39 CBF-like protein mRNA, complete cds.
97	3.95676	0.0182659	CD395801.1_588	CD395801.1	3945	Zea mays clone Contig169 mRNA sequence.
98	3.94445	0.0183409	CX711575.1_358	CX711575.1	3035	FOG: PPR repeat
99	3.94439	0.00700239	GMFL01-29-B18-R_355	BW668549.1	11766	Tropaeolum majus fiddlehead-like protein mRNA, complete cds.
100	3.9363	0.0073672	AI938069.1_163	AI938069.1	35066	M.sativa mRNA for peroxidase 1A.
101	3.89874	0.0404303	AW201054.1_572	AW201054.1	35292	Alanine-glyoxylate aminotransferase AGT2
102	3.88027	0.00089943	AI973750.1_333	AI973750.1	42089	Glycine max cDNA clone GENOME SYSTEMS CLONE ID: Gm-c1020-1222 5, mRNA sequence
103	3.87496	0.0275201	GMFL01-06-M17-R_221	BW654047.1	25865	Predicted NAD-dependent oxidoreductase
104	3.87401	0.0475495	BG511010.1_411	BG511010.1	27063	Glycine max cDNA clone GENOME SYSTEMS CLONE ID: Gm-c1072-1725 5, mRNA sequence
105	3.86759	0.0409854	GMFL01-27-J14-R_551	BW667505.1	12844	Medicago truncatula clone mth2-12f13, complete sequence
106	3.85888	0.023051	CD403666.1_319	CD403666.1	10753	Medicago truncatula clone mth2-10g1, complete sequence
107	3.85397	0.0147653	BE057590.1_323	BE057590.1	18511	Lotus corniculatus var. japonicus genomic DNA, chromosome 1, clone:LjT16D13, TM0206b, complete sequence
108	3.85293	0.0199795	CO985521.1_661	CO985521.1	38807	GM89024B2B06.r1 Gm-r1089 Glycine max cDNA clone Gm-r1089-8916 3, mRNA sequence
109	3.84579	3.70268e-05	GMFL01-18-I17-R_460	BW661216.1	9355	Glycine max cDNA clone GENOME SYSTEMS CLONE ID: Gm-c1051-450 5, mRNA sequence.
110	3.84278	0.0128049	CA851357.1_442	CA851357.1	34488	D12H03_P15_16.ab1 cDNA Peking library 2, 4 day SCN3 Glycine max cDNA clone D12H03 5, mRNA sequence
111	3.84112	0.0475503	AW278607.1_546	AW278607.1	30264	Glycine max cDNA clone GENOME SYSTEMS CLONE ID: Gm-c1009-3051 5 similar to TR:Q9ZR88 Q9ZR88 BIFUNCTIONAL NUCLEASE ;, mRNA sequence
112	3.83727	0.0428358	BQ612490.1_172	BQ612490.1	20891	Glycine max cDNA clone SOYBEAN CLONE ID: Gm-c1087-6085 5, mRNA sequence
113	3.83477	0.00445372	BM092868.1_432	BM092868.1	4999	Glycine max cDNA clone GENOME SYSTEMS CLONE ID: Gm-c1065-9275 5 similar to TR:Q9SHJ5 Q9SHJ5 F12K11.15. ;, mRNA sequence
114	3.8228	0.0126	CA953019.1_445	CA953019.1	28031	Glycine max glutathione S-transferase GST 6 mRNA, complete cds.
115	3.81977	0.0109263	CA784637.1_592	CA784637.1	15222	36.4 kDa proline-rich protein
116	3.81891	0.0423317	CX708484.1_799	CX708484.1	43444	Aspartyl protease
117	3.81517	0.000748388	GMFL01-30-A03-R_475	BW669183.1	1767	Glycine max cDNA clone GENOME SYSTEMS CLONE ID: Gm-c1009-428 5, mRNA sequence.
118	3.79034	0.0409005	BU548359.1_580	BU548359.1	18386	Predicted Yippee-type zinc-binding protein
119	3.78795	0.0425162	BU082105.1_268	BU082105.1	41415	Glycine max cDNA clone SOYBEAN CLONE ID: Gm-c1049-5703 5, mRNA sequence
120	3.76074	0.0162708	BI967426.1_509	BI967426.1	7076	GM830001B20H12 Gm-r1083 Glycine max cDNA clone Gm-r1083-384 3, mRNA sequence
121	3.76044	0.026225	BE824396.1_555	BE824396.1	18553	Aspartyl protease
122	3.74681	0.0378734	BI967447.1_421	BI967447.1	25661	GM830002A10C04 Gm-r1083 Glycine max cDNA clone Gm-r1083-487 3, mRNA sequence
123	3.74466	0.0135529	GMFL01-13-E10-R_564	BW657878.1	44722	Glycine max fructose-bisphosphate aldolase (FBA) mRNA, complete cds.
124	3.74022	0.00522601	BQ252647.1_348	BQ252647.1	12151	san78g04.y2 Gm-c1052 Glycine max cDNA clone SOYBEAN CLONE ID: Gm-c1052-6055 5, mRNA sequence
125	3.73558	0.0210696	AW707147.1_394	AW707147.1	26359	Populus nigra PnFTL1a mRNA for flowering locus T like protein, complete cds.
126	3.72237	0.0360092	GMFL01-49-I04-R_363	BW682525.1	30125	Vigna unguiculata CPRD49 mRNA, complete cds.
127	3.72116	0.044652	BI967614.1_433	BI967614.1	582	GM830002B10F01 Gm-r1083 Glycine max cDNA clone Gm-r1083-649 3, mRNA sequence
128	3.7002	0.0389851	BG789945.1_364	BG789945.1	14905	Glycine max cDNA clone GENOME SYSTEMS CLONE ID: Gm-c1064-2705 5, mRNA sequence
129	3.69573	0.00738993	BQ079564.1_396	BQ079564.1	21146	Glycine max cDNA clone SOYBEAN CLONE ID: Gm-c1084-3990 5, mRNA sequence
130	3.69459	0.0196195	AW351156.1_391	AW351156.1	14123	Glycine max SOS2-like protein kinase mRNA, complete cds.
131	3.6812	0.0264628	AW186220.1_483	AW186220.1	17557	Inorganic phosphate transporter
132	3.67735	0.0217962	AW348534.1_420	AW348534.1	24210	GM210002B12F6 Gm-r1021 Glycine max cDNA clone Gm-r1021-659 3, mRNA sequence
133	3.67661	0.0249643	GMFL01-19-D08-R_612	BW661661.1	40228	Arabidopsis thaliana expressed protein (At2g41660) mRNA, complete cds
134	3.63789	0.0476444	BI893087.1_474	BI893087.1	17131	Glycine max cDNA clone GENOME SYSTEMS CLONE ID: Gm-c1068-3135 5 similar to TR:Q9SL78 Q9SL78 PUTATIVE RING ZINC FINGER PROTEIN. ;, mRNA sequence
135	3.6141	0.0400906	GMFL01-36-M10-R_492	BW673851.1	32723	Glycine max amino acid transporter gene, complete cds
136	3.60096	0.0275321	AW311452.1_358	AW311452.1	22105	Arabidopsis thaliana expressed protein (At4g23530) mRNA, complete cds
137	3.59988	0.0253637	CO984075.1_555	CO984075.1	16555	Heat shock transcription factor
138	3.58367	0.02207	CF805961.1_241	CF805961.1	6915	Glycine max GM-ASNASE1 mRNA for L-asparaginase, complete cds.
139	3.58059	0.00894536	BI426552.1_485	BI426552.1	34885	Glycine max extensin-like protein gene, promoter region and complete cds
140	3.56393	0.00397642	BU549218.1_566	BU549218.1	24261	UDP-glucuronosyl and UDP-glucosyl transferase
141	3.56323	0.0154491	BE209628.1_551	BE209628.1	38239	Arabidopsis thaliana beta-ketoacyl-CoA synthase, putative (At1g04220) mRNA, complete cds
142	3.56216	0.0337454	BM187903.1_176	BM187903.1	35882	Vigna angularis AOG mRNA for ABA-glucosyltransferase, complete cds.
143	3.54039	0.00105267	GMFL01-29-A22-R_393	BW668512.1	1982	Glycine max cDNA clone GENOME SYSTEMS CLONE ID: Gm-c1013-3190 5, mRNA sequence.
144	3.53204	0.0246681	BE658767.1_493	BE658767.1	41661	GM700007A20E2 Gm-r1070 Glycine max cDNA clone Gm-r1070-2500 3, mRNA sequence
145	3.51073	0.049165	GMFL01-39-B18-R_448	BW675378.1	25554	Serinethreonine protein kinase
146	3.50749	0.0481716	GMFL01-21-J24-R_500	BW663348.1	16399	gmrhRww24-10-T7_D12_1_090 Soybean root hair subtracted cDNA library gmrhRww24 Glycine max cDNA, mRNA sequence.
147	3.50004	0.0457398	GMFL01-17-G03-R_472	BW660397.1	1316	Arabidopsis thaliana galactinol synthase, putative (At3g28340) mRNA, complete cds
148	3.49851	0.0200597	BE473856.1_510	BE473856.1	10152	Glycine max cDNA clone GENOME SYSTEMS CLONE ID: Gm-c1043-2241 5 similar to TR:O23566 O23566 SCARECROW HOMOLOG. ;, mRNA sequence
149	3.49847	0.0139751	BE658434.1_643	BE658434.1	43639	Medicago truncatula chromosome 5 clone mth4-1f18, COMPLETE SEQUENCE
150	3.48024	0.00741222	BU765957.1_520	BU765957.1	38169	Oryza sativa (japonica cultivar-group) genomic DNA, chromosome 6, PAC clone:P0637D03
151	3.47041	0.0234688	GMFL01-29-L11-R_492	BW668979.1	17388	gmrtDrNS01_39-B_M13R_D09_073.s3 Water stressed 48h segment 1 gmrtDrNS01 Glycine max cDNA 3, mRNA sequence.
152	3.46591	0.0489423	CO980773.1_566	CO980773.1	14080	P.persica mRNA for endo-beta-1,4-glucanase, pcel1.
153	3.45092	0.0165201	BM121638.1_503	BM121638.1	17543	Cicer arietinum mRNA for putative quinone oxidoreductase (qor gene).
154	3.44753	0.0422285	CO983880.1_599	CO983880.1	17906	GM89020B1F01.r1 Gm-r1089 Glycine max cDNA clone Gm-r1089-7561 3, mRNA sequence
155	3.4391	0.0131739	GMFL01-27-G21-R_235	BW667385.1	39827	Glycine max cDNA clone GENOME SYSTEMS CLONE ID: Gm-c1068-1173 5, mRNA sequence.
156	3.41661	0.0250883	AW707166.1_351	AW707166.1	24007	Glycine max cDNA clone GENOME SYSTEMS CLONE ID: Gm-c1023-3717 5 similar to TR:Q9ZUF7 Q9ZUF7 T6P5.11 PROTEIN. ;, mRNA sequence
157	3.41596	0.011091	CO983973.1_698	CO983973.1	40574	GM89020B2F02.r1 Gm-r1089 Glycine max cDNA clone Gm-r1089-7564 3, mRNA sequence
158	3.41425	0.0470684	CX708682.1_522	CX708682.1	25651	Glycine max disease resistance-like KR11 pseudogene, partial sequence.
159	3.40549	0.00143545	GMFL01-16-H23-R_338	BW660072.1	10612	unknown protein
160	3.40356	0.00779535	BE823751.1_440	BE823751.1	27125	GM700021B10H9 Gm-r1070 Glycine max cDNA clone Gm-r1070-8441 3, mRNA sequence
161	3.39973	0.0340282	BQ628078.1_427	BQ628078.1	33067	Medicago truncatula clone mth2-10n4, complete sequence
162	3.39193	0.0247556	CA852670.1_367	CA852670.1	21149	E10E08_J20_10.ab1 cDNA Peking library 6, 8 day SCN3 Glycine max cDNA clone E10E08 5, mRNA sequence
163	3.38415	0.00194661	AW102145.1_397	AW102145.1	25273	Glycine max mitogen-activated protein kinase 1 (MAPK1) mRNA, complete cds.
164	3.3838	0.0410956	AW782061.1_313	AW782061.1	29080	sl99h12.y1 Gm-c1027 Glycine max cDNA clone GENOME SYSTEMS CLONE ID: Gm-c1027-7584 5 similar to TR:O23105 O23105 AP2 DOMAIN CONTAINING PROTEIN RAP2.3. ;, mRNA sequence
165	3.37709	0.0437731	CD400822.1_418	CD400822.1	22617	Polytomella sp. Pringsheim 198.8 mitochondrial partial mRNA for ATP synthase associated protein MAAP67 (atpR gene).
166	3.37661	0.0101674	AW348454.1_692	AW348454.1	39902	Arabidopsis thaliana GDSL-motif lipasehydrolase family protein (At5g37690) mRNA, complete cds
167	3.36267	0.0112063	BM731235.1_434	BM731235.1	12903	Glycine max cDNA clone SOYBEAN CLONE ID: Gm-c1061-4376 5, mRNA sequence
168	3.3563	0.0220985	BQ298828.1_292	BQ298828.1	36301	Glycine max cDNA clone SOYBEAN CLONE ID: Gm-c1073-2841 5, mRNA sequence
169	3.35574	0.0274181	CX701307.1_467	CX701307.1	35642	M.truncatula DNA sequence from clone MTH2-4O11 on chromosome 3, complete sequence
170	3.34845	0.0336213	BE661554.1_377	BE661554.1	36049	958 GmaxSC Glycine max cDNA, mRNA sequence
171	3.34562	0.0451692	BU548038.1_555	BU548038.1	35554	GM880013B20D12 Gm-r1088 Glycine max cDNA clone Gm-r1088-4800 3, mRNA sequence
172	3.33855	0.0433326	AW278116.1_387	AW278116.1	42929	Medicago truncatula clone mth2-10e12, complete sequence
173	3.33235	0.0420708	BE658680.1_255	BE658680.1	42930	GM700007A10B9 Gm-r1070 Glycine max cDNA clone Gm-r1070-2369 3, mRNA sequence
174	3.33177	0.00916441	BU547508.1_435	BU547508.1	32293	Glycine max glutathione S-transferase GST 19 mRNA, complete cds.
175	3.32493	0.047549	BU763573.1_217	BU763573.1	23749	Phaseolus vulgaris peroxidase 5 precursor (FBP5) mRNA, complete cds.
176	3.32092	0.0249532	BI971190.1_638	BI971190.1	12434	Ironascorbate family oxidoreductases
177	3.31432	0.0136853	BE821305.1_535	BE821305.1	39430	Protein involved in plasmid maintenancenuclear protein involved in lipid metabolism
178	3.30598	0.0493592	CD404253.1_530	CD404253.1	43465	Gm_ck27072 Soybean induced by Salicylic Acid Glycine max cDNA 3, mRNA sequence
179	3.29378	0.0167355	BF324937.1_317	BF324937.1	19513	Acyl-CoA:diacylglycerol acyltransferase (DGAT)
180	3.29194	0.0280533	GMFL01-25-M13-R_1	BW666233.1	1006	Predicted membrane protein
181	3.28855	0.0396698	BI967989.1_651	BI967989.1	20227	Serinethreonine protein kinase
182	3.28225	0.0135763	GMFL01-49-O24-R_159	BW682807.1	14220	Glycine max elongation factor 1A SMV resistance-related protein mRNA, partial cds.
183	3.27591	0.00601682	GMFL01-06-O20-R_445	BW654140.1	42052	Gossypium hirsutum AP2EREBP transcription factor ERF-2 mRNA, complete cds.
184	3.26049	0.00316928	GMFL01-50-C23-R_373	BW682982.1	14185	Ironascorbate family oxidoreductases
185	3.26016	0.0462001	AW186527.1_319	AW186527.1	4944	Glycine max bZIP transcription factor ATB2 mRNA, complete cds.
186	3.2504	0.0444705	GMFL01-46-J12-R_253	BW680498.1	13898	sd17g11.y2 Gm-c1012 Glycine max cDNA clone GENOME SYSTEMS CLONE ID: Gm-c1012-2013 5, mRNA sequence.
187	3.24779	0.0267731	BF068674.1_484	BF068674.1	5928	Predicted hydrolaseacyltransferase (alphabeta hydrolase superfamily)
188	3.23259	0.0494477	CO981496.1_315	CO981496.1	36498	Lotus corniculatus var. japonicus genomic DNA, chromosome 2, clone:LjT16L07, TM0254, complete sequence
189	3.23221	0.0469357	BU091257.1_254	BU091257.1	4103	M.truncatula DNA sequence from clone MTH2-27D24 on chromosome 3, complete sequence
190	3.23177	0.0182893	CX708741.1_133	CX708741.1	7770	Glycine max beta-carotene hydroxylase mRNA, complete cds.
191	3.23	0.00467632	GMFL01-03-O04-F_506	BW651985.1	17721	Glycine max cDNA clone SOYBEAN CLONE ID: Gm-c1066-4266 5 similar to TR:Q9SKA6 Q9SKA6 AT2G31940 PROTEIN. ;, mRNA sequence.
192	3.22317	0.0452937	CA852343.1_235	CA852343.1	2064	E06F04_L04_12.ab1 cDNA Peking library 6, 8 day SCN3 Glycine max cDNA clone E06F04 5, mRNA sequence
193	3.2077	0.0286728	BM731351.1_406	BM731351.1	20351	Medicago truncatula chromosome 7 BAC clone mte1-1i2, complete sequence
194	3.20433	0.00878273	AW350275.1_709	AW350275.1	26738	Arabidopsis thaliana expressed protein (At3g25640) mRNA, complete cds
195	3.20115	0.0120725	GMFL01-30-H16-F_101	BW669524.1	35956	Glycine max PR1a precursor (PR1a) mRNA, complete cds.
196	3.19684	0.0144486	BU761266.1_557	BU761266.1	11607	Beta-glucosidase, lactase phlorizinhydrolase, and related proteins
197	3.19102	0.0480287	GMFL01-17-K14-R_540	BW660602.1	11068	BP035483 Lotus corniculatus var. japonicus flower bud Lotus corniculatus var. japonicus cDNA clone MFB021c03_f 3, mRNA sequence.
198	3.18864	0.0155099	BU765875.1_245	BU765875.1	20396	Glycine max cDNA clone SOYBEAN CLONE ID: Gm-c1080-4607 5, mRNA sequence
199	3.18233	0.0375323	GMFL01-31-B06-R_222	BW669931.1	44403	GM700001A20H6 Gm-r1070 Glycine max cDNA clone Gm-r1070-348 3, mRNA sequence.
200	3.17152	0.0225664	BI425441.1_54	BI425441.1	19395	Glycine max PR1a precursor (PR1a) mRNA, complete cds.
201	3.16966	0.0418188	BI699879.1_415	BI699879.1	19684	Pectinesterase-2 precursor (EC 3.1.1.11) (Pectin methylesterase 2) (PE 2)
202	3.1671	0.0365395	BI700618.1_322	BI700618.1	23557	Arabidopsis thaliana expressed protein (At3g22240) mRNA, complete cds
203	3.16489	0.00518812	GMFL01-07-E16-R_597	BW654689.1	25615	Glycine max SOS2-like protein kinase mRNA, complete cds.
204	3.16164	0.0283566	GMFL01-28-M17-R_476	BW668333.1	27417	Transcription factor HEX, contains HOX and HALZ domains
205	3.16117	0.0181367	BE805629.1_289	BE805629.1	5806	ss43d10.y1 Gm-c1061 Glycine max cDNA clone GENOME SYSTEMS CLONE ID: Gm-c1061-1484 5 similar to TR:O65554 O65554 HYPOTHETICAL 49.4 KD PROTEIN. ;, mRNA sequence
206	3.15943	0.0319137	GMFL01-08-P09-R_41	BW655201.1	34003	Ca2+-binding protein (centrincaltractin), EF-Hand superfamily protein
207	3.14708	0.0090712	BG882787.1_464	BG882787.1	41971	sae52e11.y2 Gm-c1051 Glycine max cDNA clone GENOME SYSTEMS CLONE ID: Gm-c1051-8686 5 similar to TR:O64783 O64783 T1F9.14. ;, mRNA sequence
208	3.14694	0.0182017	BU091391.1_535	BU091391.1	11623	Fatty acyl-CoA elongasePolyunsaturated fatty acid specific elongation enzyme
209	3.14655	0.0258726	GMFL01-38-M09-R_277	BW675153.1	42466	Vigna radiata mRNA for ARG10, complete cds.
210	3.14494	0.0197793	BE022396.1_226	BE022396.1	29845	Glycine max cDNA clone GENOME SYSTEMS CLONE ID: Gm-c1015-6859 5 similar to TR:O23500 O23500 HYPOTHETICAL 114.3 KD PROTEIN. ;, mRNA sequence
211	3.14429	0.00365486	BG508759.1_355	BG508759.1	26992	Predicted transporter (major facilitator superfamily)
212	3.14227	0.00591079	CX711381.1_568	CX711381.1	38127	Arabidopsis thaliana galactinol synthase, putative (At3g28340) mRNA, complete cds
213	3.13944	0.0337891	BI969385.1_651	BI969385.1	14506	G.max win gene encoding wound-induced protein.
214	3.1378	0.00933461	BU760703.1_568	BU760703.1	1000	Serinethreonine protein kinase
215	3.13644	0.0225283	GMFL01-39-F14-R_388	BW675553.1	9558	Phaseolus vulgaris receptor-like protein kinase homolog RK20-1 mRNA, complete cds.
216	3.13182	0.0104013	BI498123.1_467	BI498123.1	20830	Ammonia permease
217	3.12978	0.0338701	GMFL01-08-C12-R_1	BW655259.1	32405	Medicago truncatula clone mth2-9i16, complete sequence
218	3.12841	0.0135461	BI427305.1_458	BI427305.1	41589	Glycine max cDNA clone GENOME SYSTEMS CLONE ID: Gm-c1049-4507 5, mRNA sequence
219	3.11796	0.0130082	BG839950.1_650	BG839950.1	17335	Gm01_09f07_F Gm01_AAFC_ECORC_Glycine_max_cold_stressed_leaves Glycine max cDNA clone Gm01_09f07, mRNA sequence
220	3.11576	0.00494347	CD415537.1_191	CD415537.1	44136	Zea mays clone Contig107 mRNA sequence.
221	3.1077	0.0341589	CX547318.1_693	CX547318.1	22631	Ironascorbate family oxidoreductases
222	3.09596	0.00137692	BE346489.1_492	BE346489.1	17145	Lotus corniculatus var. japonicus genomic DNA, chromosome 3, clone:LjT09I23, TM0590b, complete sequence
223	3.09178	0.0156485	CF808508.1_258	CF808508.1	6689	Gossypium hirsutum translation elongation factor 1A-8 (EF1A8) mRNA, complete cds.
224	3.07771	0.0298121	GMFL01-48-O02-R_400	BW682090.1	33537	Senna alata isolate calchs1 root-specific chalcone synthase (chs) mRNA, complete cds.
225	3.06853	0.0195563	BM176910.1_462	BM176910.1	17882	Sesbania rostrata mRNA for phosphate transporter (pt2 gene).
226	3.06026	0.0172287	CX703137.1_709	CX703137.1	30	Low affinity potassium transport system protein kup (Kup system potassium uptake protein)
227	3.05672	0.0218674	BE657686.2_45	BE657686.2	36372	Ca2+-binding protein (centrincaltractin), EF-Hand superfamily protein
228	3.05588	0.0296083	CA800964.1_414	CA800964.1	29734	M.truncatula DNA sequence from clone MTH2-27D24 on chromosome 3, complete sequence
229	3.04846	0.0174237	BQ628356.1_223	BQ628356.1	12628	Zinc-binding oxidoreductase
230	3.04439	0.0108255	BU082671.1_533	BU082671.1	10786	Cicer arietinum mRNA for hypothetical protein homologous to EST B23019.
231	3.04266	0.0394646	BU577517.1_1	BU577517.1	3795	Glycine max cDNA clone SOYBEAN CLONE ID: Gm-c1074-8669 5, mRNA sequence
232	3.03769	0.00852778	BG790288.1_115	BG790288.1	7231	Glycine max cDNA clone GENOME SYSTEMS CLONE ID: Gm-c1064-3305 5, mRNA sequence
233	3.03135	0.0418052	AW164475.1_445	AW164475.1	25015	Medicago truncatula clone mth2-14c14, complete sequence
234	3.03091	0.00103657	AI966462.1_226	AI966462.1	21008	Predicted NAD-dependent oxidoreductase
235	3.0271	0.0244667	CO985234.1_656	CO985234.1	40301	GM89023B2B09.r1 Gm-r1089 Glycine max cDNA clone Gm-r1089-8538 3, mRNA sequence
236	3.02344	0.0416948	GMFL01-30-I21-R_308	BW669580.1	4020	Glycine max cysteine proteinase mRNA, partial cds.
237	3.01926	0.00514746	BU549148.1_535	BU549148.1	29057	Aspartyl protease
238	3.01583	0.0310407	AW348263.1_475	AW348263.1	31334	Arabidopsis thaliana expressed protein (At2g28305) mRNA, complete cds
239	3.01269	0.0418254	BE610972.1_345	BE610972.1	34731	Glycine max cDNA clone GENOME SYSTEMS CLONE ID: Gm-c1048-977 5 similar to TR:P93560 P93560 PRE-PRO-LEGUMIN. ;, mRNA sequence
240	3.01142	0.0477225	CX705215.1_632	CX705215.1	3509	gmrtDrNS01_40-B_M13R_A06_048.s2 Water stressed 5h segment 2 gmrtDrNS01 Glycine max cDNA 3, mRNA sequence
241	3.01093	0.00479958	BI971068.1_714	BI971068.1	36020	GM830012A20G02 Gm-r1083 Glycine max cDNA clone Gm-r1083-4516 3, mRNA sequence
242	3.01	0.0215298	GMFL01-01-L23-R_437	BW651245.1	22376	Glycine max cDNA clone SOYBEAN CLONE ID: Gm-c1084-4765 5, mRNA sequence.
243	3.00323	0.0183922	CO986130.1_627	CO986130.1	36890	Predicted membrane proteins, contain hemolysin III domain
244	2.9971	0.0380539	GMFL01-41-K19-R_347	BW677196.1	21644	Glycine max myo-inositol-1-phosphate synthase mRNA, complete cds.
245	2.99599	0.0320729	BE658943.1_283	BE658943.1	31309	GM700007B20H5 Gm-r1070 Glycine max cDNA clone Gm-r1070-2674 3, mRNA sequence
246	2.98182	0.0111514	GMFL01-26-P17-R_439	BW667073.1	30829	Glycine max cDNA clone GENOME SYSTEMS CLONE ID: Gm-c1055-2470 5, mRNA sequence.
247	2.97621	0.0456664	BM522695.1_205	BM522695.1	27720	Serinethreonine protein kinase
248	2.96662	0.00299065	AW348466.1_548	AW348466.1	26433	GM210002A22F9 Gm-r1021 Glycine max cDNA clone Gm-r1021-642 3, mRNA sequence
249	2.96516	0.00180341	BI701341.1_447	BI701341.1	9633	Arabidopsis thaliana expressed protein (At1g13340) mRNA, complete cds
250	2.96501	0.00608284	BE822067.1_464	BE822067.1	4650	Medicago truncatula chromosome 2 BAC clone mte1-17c12, complete sequence
251	2.95678	0.0149278	GMFL01-28-L18-R_260	BW668288.1	40264	Sesbania rostrata mRNA for phosphate transporter (pt2 gene).
252	2.95497	0.0105232	BM143952.1_226	BM143952.1	9520	Glycine max cDNA clone SOYBEAN CLONE ID: Gm-c1072-3331 5, mRNA sequence
253	2.93965	0.00127632	BU547715.1_606	BU547715.1	13394	Arabidopsis thaliana expressed protein (At2g36420) mRNA, complete cds
254	2.93396	0.0421562	AW350242.1_527	AW350242.1	2122	Glycine max aluminum induced sali5-4a mRNA, complete cds.
255	2.93086	0.00124334	BE330979.1_562	BE330979.1	38404	Probable glycerol-3-phosphate acyltransferase 3 (EC 2.3.1.15) (AtGPAT3)
256	2.92257	0.0307586	BQ740750.1_517	BQ740750.1	22454	Glycine max cDNA clone SOYBEAN CLONE ID: Gm-c1076-3353 5 similar to TR:Q9ZPX9 Q9ZPX9 F13A10.13 PROTEIN. ;, mRNA sequence
257	2.91958	0.0113362	BI970941.1_669	BI970941.1	38800	GM830012A10F11 Gm-r1083 Glycine max cDNA clone Gm-r1083-4485 3, mRNA sequence
258	2.91833	0.0202041	AW348793.1_423	AW348793.1	4347	GM210003B11A3 Gm-r1021 Glycine max cDNA clone Gm-r1021-797 3, mRNA sequence
259	2.91801	0.0298828	BU082845.1_501	BU082845.1	7940	Glycine max cDNA clone SOYBEAN CLONE ID: Gm-c1045-7087 5, mRNA sequence
260	2.9174	0.0380802	BI967398.1_475	BI967398.1	23975	Phaseolus vulgaris putative calcium binding protein mRNA, partial cds.
261	2.91724	0.0254385	BU577969.1_500	BU577969.1	23041	FOG: Predicted E3 ubiquitin ligase
262	2.9169	0.015315	GMFL01-15-N05-R_489	BW658956.1	32670	Hydroxyindole-O-methyltransferase and related SAM-dependent methyltransferases
263	2.91185	0.0409718	GMFL01-02-L24-R_418	BW651895.1	3704	Medicago truncatula clone mth2-36h10, complete sequence
264	2.91006	0.00831442	BE821930.1_595	BE821930.1	11110	GM700015B20G8 Gm-r1070 Glycine max cDNA clone Gm-r1070-6088 3, mRNA sequence
265	2.90985	0.0271436	CA784046.1_552	CA784046.1	11596	Glycine max vacuolar processing enzyme 2 (VPE2) mRNA, complete cds.
266	2.9092	0.00888228	BQ785733.1_505	BQ785733.1	36959	P.sativum mRNA for chloroplastic outer envelope membrane protein (OEP75).
267	2.90471	0.0488637	AW350056.1_556	AW350056.1	18494	FOG: Predicted E3 ubiquitin ligase
268	2.90219	0.0363157	BU081310.1_459	BU081310.1	927	Oryza sativa (japonica cultivar-group), predicted mRNA
269	2.9013	0.0469487	CK769165.1_747	CK769165.1	40393	Gm-r1030-3105 Gm-r1030 Glycine max cDNA clone Gm-r1030-3105 5, mRNA sequence
270	2.89985	0.0152171	GMFL01-49-A15-R_401	BW682205.1	7685	Medicago truncatula chromosome 2 BAC clone mth2-78b21, complete sequence
271	2.89865	0.0116219	BU084541.1_513	BU084541.1	14416	Serinethreonine protein kinase
272	2.89738	0.021582	GMFL01-15-E22-R_342	BW659412.1	38334	Sesbania rostrata mRNA for phosphate transporter (pt2 gene).
273	2.88951	0.0450158	BG839423.1_653	BG839423.1	8110	Gm01_16e03_A Gm01_AAFC_ECORC_Glycine_max_cold_stressed_leaves Glycine max cDNA clone Gm01_16e03, mRNA sequence
274	2.88644	0.0278393	BQ094270.1_374	BQ094270.1	10626	Glycine max cDNA clone SOYBEAN CLONE ID: Gm-c1052-2575 5 similar to TR:Q9XED4 Q9XED4 RECEPTOR-LIKE PROTEIN KINASE HOMOLOG RK20-1. ;, mRNA sequence
275	2.88166	0.0215882	BU083075.1_467	BU083075.1	19587	Arabidopsis thaliana disease resistance-responsive protein-related dirigent protein-related (At2g21100) mRNA, complete cds
276	2.88145	0.0397762	GMFL01-36-L15-F_469	BW673816.1	32844	Medicago truncatula clone mth2-18d12, complete sequence
277	2.87262	0.0310857	BI974488.1_381	BI974488.1	14677	Glycine max cDNA clone GENOME SYSTEMS CLONE ID: Gm-c1068-3941 5, mRNA sequence
278	2.86496	0.0123881	GMFL01-24-B04-R_166	BW665033.1	44905	Glycine max cDNA clone GENOME SYSTEMS CLONE ID: Gm-c1051-5151 5 similar to TR:Q9SFA6 Q9SFA6 F14G6.12 PROTEIN. ;, mRNA sequence.
279	2.85973	0.030969	BM731683.1_1	BM731683.1	25474	Medicago truncatula clone mth2-35o11, complete sequence
280	2.85959	0.0492144	GMFL01-13-L24-R_624	BW658211.1	39271	Arabidopsis thaliana remorin family protein (At2g41870) mRNA, complete cds
281	2.85938	0.00358753	BI974666.1_464	BI974666.1	27454	Predicted transporter (major facilitator superfamily)
282	2.85729	0.0434067	CD406801.1_386	CD406801.1	13223	Gm_ck3175 Soybean induced by Salicylic Acid Glycine max cDNA 3, mRNA sequence
283	2.85529	0.0313199	CD407199.1_477	CD407199.1	17747	Gm_ck32228 Soybean induced by Salicylic Acid Glycine max cDNA 3, mRNA sequence
284	2.85469	0.02586	CX711377.1_788	CX711377.1	31526	Glycine max putative transcription factor SCOF-1 (scof-1) mRNA, complete cds.
285	2.85396	0.0399405	GMFL01-25-O07-R_456	BW666312.1	40352	Lanthionine synthetase C-like protein 1
286	2.85225	0.0225911	BI970718.1_629	BI970718.1	25936	Vigna angularis mRNA for ACC-oxidase, complete cds.
287	2.8451	0.00474682	AW203733.1_45	AW203733.1	16025	Soybean mRNA for Nodulin-21.
288	2.84482	0.0356985	CD407018.1_428	CD407018.1	7105	Medicago truncatula clone mth2-32j21, complete sequence
289	2.84349	0.0284089	BQ453209.1_285	BQ453209.1	34229	Glycine max unknown mRNA.
290	2.84068	0.00798151	CA801513.1_735	CA801513.1	33666	Probable glycerol-3-phosphate acyltransferase 3 (EC 2.3.1.15) (AtGPAT3)
291	2.8403	0.0324766	BI320499.1_521	BI320499.1	25399	sah56c10.y1 Gm-c1049 Glycine max cDNA clone GENOME SYSTEMS CLONE ID: Gm-c1049-2419 5, mRNA sequence
292	2.83673	0.0211935	BE611611.1_417	BE611611.1	27908	Glycine max cDNA clone GENOME SYSTEMS CLONE ID: Gm-c1048-2229 5 similar to TR:O22927 O22927 APG PROTEIN ISOLOG. ;, mRNA sequence
293	2.83672	0.00440135	AW234997.1_344	AW234997.1	1045	Arabidopsis thaliana peptidoglycan-binding LysM domain-containing protein (At5g62150) mRNA, complete cds
294	2.83571	0.0379812	GMFL01-32-N23-R_308	BW671163.1	16033	Glycine max cDNA clone GENOME SYSTEMS CLONE ID: Gm-c1019-8938 5 similar to TR:O80638 O80638 MEDICAGO NODULIN N21-LIKE PROTEIN. ;, mRNA sequence.
295	2.83259	0.0274942	GMFL01-10-M04-R_359	BW656147.1	15185	Glycine max mRNA for putative nitrate transporter NRT1-3, complete cds.
296	2.82195	0.00913031	BQ786498.1_503	BQ786498.1	16181	UDP-glucuronosyl and UDP-glucosyl transferase
297	2.8216	0.0237135	CD400954.1_431	CD400954.1	17569	Lotus corniculatus var. japonicus genomic DNA, chromosome 3, clone:LjT07I01b, TM0091b, complete sequence
298	2.82023	0.0280514	CF805908.1_355	CF805908.1	14767	Senna alata isolate calchs3 root-specific chalcone synthase (chs) mRNA, complete cds.
299	2.81387	0.0037492	GMFL01-16-B04-R_288	BW659557.1	37356	Medicago truncatula clone mth2-139j13, complete sequence
300	2.8111	0.0486061	CX708641.1_638	CX708641.1	12640	Capsella rubella WRKY transcription factor 33 (WRKY33) mRNA, complete cds.
301	2.81	0.0199249	BE823171.1_488	BE823171.1	39040	GM700020A10G1 Gm-r1070 Glycine max cDNA clone Gm-r1070-7969 3, mRNA sequence
302	2.80486	0.0199503	BI701744.1_479	BI701744.1	7589	17 beta-hydroxysteroid dehydrogenase type 3, HSD17B3
303	2.80006	0.00354972	GMFL01-30-H17-R_545	BW669526.1	39658	Arabidopsis thaliana fatty acid elongase 3-ketoacyl-CoA synthase 1 (KCS1) (At1g01120) mRNA, complete cds
304	2.79672	0.0251591	CO984052.1_610	CO984052.1	23008	Predicted NUDIX hydrolase FGF-2 and related proteins
305	2.79607	0.00960733	CK606478.1_726	CK606478.1	2771	Serinethreonine protein kinase
306	2.79576	0.0190733	BM093612.1_441	BM093612.1	36576	Medicago truncatula respiratory burst oxidase 2 mRNA, partial cds.
307	2.7911	0.00515547	GMFL01-36-K12-R_443	BW673769.1	44899	Serinethreonine protein kinase
308	2.79078	0.0414257	BI969015.1_660	BI969015.1	3788	Lotus corniculatus var. japonicus genomic DNA, chromosome 2, clone:LjT18E24, TM0074, complete sequence
309	2.79029	0.0145846	CF921916.1_551	CF921916.1	42631	gmrhRww24-04-T7_H09_1_065 Soybean root hair subtracted cDNA library gmrhRww24 Glycine max cDNA, mRNA sequence
310	2.78928	0.0388136	CO981315.1_455	CO981315.1	29543	Lotus japonicus multifunctional transport intrinsic membrane protein 2 mRNA, complete cds.
311	2.78051	0.0226902	BQ610641.1_98	BQ610641.1	13219	Inorganic phosphate transporter
312	2.78006	0.0241884	AI938032.1_562	AI938032.1	16693	Phaseolus vulgaris receptor-like protein kinase homolog RK20-1 mRNA, complete cds.
313	2.7757	0.0196021	GMFL01-07-F16-R_569	BW654691.1	24329	Senna alata isolate calchs3 root-specific chalcone synthase (chs) mRNA, complete cds.
314	2.75696	0.0152326	BU544072.1_427	BU544072.1	18686	Predicted alphabeta hydrolase
315	2.75675	0.0475492	GMFL01-46-H22-R_488	BW680431.1	20045	GM210001B12E7 Gm-r1021 Glycine max cDNA clone Gm-r1021-229 3, mRNA sequence.
316	2.75572	0.0149954	BU577277.1_321	BU577277.1	29602	Glycine max cDNA clone SOYBEAN CLONE ID: Gm-c1074-7331 5, mRNA sequence
317	2.75229	0.0245356	BU550235.1_557	BU550235.1	39516	GM880020B20B02 Gm-r1088 Glycine max cDNA clone Gm-r1088-7372 3, mRNA sequence
318	2.74903	0.0175916	BU547917.1_505	BU547917.1	12323	GM880014A10B12 Gm-r1088 Glycine max cDNA clone Gm-r1088-5063 3, mRNA sequence
319	2.74888	0.0323917	CO980776.1_513	CO980776.1	19615	GM89009A1H04.r1 Gm-r1089 Glycine max cDNA clone Gm-r1089-3415 3, mRNA sequence
320	2.74826	0.0165569	CX548936.1_746	CX548936.1	36064	Alanine-glyoxylate aminotransferase AGT2
321	2.7477	0.0272516	AW350126.1_667	AW350126.1	26550	Medicago truncatula clone mth2-16e16, complete sequence
322	2.74746	0.0133764	AW349796.1_514	AW349796.1	19320	Cicer arietinum mRNA for multidrug resistance protein, partial cds.
323	2.73543	0.0182695	CO982497.1_482	CO982497.1	10518	GM89014B1G05.r1 Gm-r1089 Glycine max cDNA clone Gm-r1089-5313 3, mRNA sequence
324	2.73159	0.0164117	CO982289.1_581	CO982289.1	38989	GM89014A1C02.r1 Gm-r1089 Glycine max cDNA clone Gm-r1089-5091 3, mRNA sequence
325	2.71388	0.0382135	CO984317.1_725	CO984317.1	43709	GM89013A2A06.r2 Gm-r1089 Glycine max cDNA clone Gm-r1089-4620 3, mRNA sequence
326	2.7101	0.0396079	BQ453785.1_496	BQ453785.1	18654	Arabidopsis thaliana peptidase S41 family protein (At3g57680) mRNA, complete cds
327	2.70805	0.029845	CA851156.1_609	CA851156.1	4553	D10G01_N01_13.ab1 cDNA Peking library 2, 4 day SCN3 Glycine max cDNA clone D10G01 5, mRNA sequence
328	2.70795	0.0300492	GMFL01-08-O05-R_273	BW655087.1	34852	Bowman-Birk type proteinase inhibitor (TBPI-B)
329	2.70756	0.0262433	BQ296580.1_414	BQ296580.1	41269	Arabidopsis thaliana hydrolase, alphabeta fold family protein (At4g37470) mRNA, complete cds
330	2.70715	0.0147057	BG882783.1_342	BG882783.1	24278	sae52e07.y2 Gm-c1051 Glycine max cDNA clone GENOME SYSTEMS CLONE ID: Gm-c1051-8678 5 similar to TR:O49943 O49943 PEROXIDASE ;, mRNA sequence
331	2.7058	0.0385501	GMFL01-04-K07-R_350	BW652574.1	25807	Uncharacterized membrane protein, predicted efflux pump
332	2.70425	0.0112743	CO984802.1_704	CO984802.1	20634	GM89022A2B08.r1 Gm-r1089 Glycine max cDNA clone Gm-r1089-8128 3, mRNA sequence
333	2.70217	0.0217327	GMFL01-17-I05-R_425	BW660491.1	17912	Medicago truncatula NIP2 (NIP2) mRNA, complete cds.
334	2.69518	0.0178552	BQ452515.1_362	BQ452515.1	16143	Glycine max cDNA clone SOYBEAN CLONE ID: Gm-c1081-2941 5 similar to SW:G6PD_MEDSA Q42919 GLUCOSE-6-PHOSPHATE 1-DEHYDROGENASE, CYTOPLASMIC ISOFORM ;, mRNA sequence
335	2.69459	0.0290544	GMFL01-50-B21-R_380	BW682934.1	7306	Glycine max cDNA clone SOYBEAN CLONE ID: Gm-c1061-4950 5, mRNA sequence.
336	2.6898	0.0218091	GMFL01-24-F18-R_521	BW665235.1	24309	Glycine max cDNA clone GENOME SYSTEMS CLONE ID: Gm-c1040-2802 5 similar to SW:H2A2_PEA P40281 HISTONE H2A. ;, mRNA sequence.
337	2.68469	0.00377469	BE609353.1_414	BE609353.1	5597	Arabidopsis thaliana AP2 domain-containing transcription factor, putative (At1g22190) mRNA, complete cds
338	2.68268	0.0327255	GMFL01-36-C22-R_431	BW673438.1	27572	Medicago truncatula clone mth2-7k10, complete sequence
339	2.67639	0.0231886	CA853156.1_438	CA853156.1	38056	Anthocyanin 5-aromatic acyltransferase (EC 2.3.1.153) (5AT)
340	2.67479	0.0468123	BE822538.1_255	BE822538.1	2290	GM700018A20D12 Gm-r1070 Glycine max cDNA clone Gm-r1070-7080 3, mRNA sequence
341	2.6742	0.0187788	BE020922.1_151	BE020922.1	41015	E.gunnii mRNA for cinnamyl alcohol dehydrogenase.
342	2.67335	0.00249686	BE658205.1_467	BE658205.1	26376	Arabidopsis thaliana expressed protein (At2g01300) mRNA, complete cds
343	2.67251	0.0212854	AW318037.1_164	AW318037.1	20276	Predicted hydrolaseacyltransferase (alphabeta hydrolase superfamily)
344	2.65543	0.025476	CD405025.1_243	CD405025.1	3168	Medicago truncatula clone mth2-24f5, complete sequence
345	2.65498	0.0391916	GMFL01-19-L13-R_495	BW662030.1	40418	Soybean mRNA for SRC2, complete cds.
346	2.64868	0.000769785	CX705144.1_677	CX705144.1	39542	Medicago truncatula clone mth2-166m22, complete sequence
347	2.64553	0.00814301	GMFL01-18-K10-R_406	BW661283.1	19866	Sesbania rostrata mRNA for calcium binding protein.
348	2.63576	0.045378	BQ298870.1_263	BQ298870.1	24569	Glycine max cDNA clone SOYBEAN CLONE ID: Gm-c1073-3045 5, mRNA sequence
349	2.63573	0.0171265	CA851826.1_567	CA851826.1	43139	D18A03_B15_02.ab1 cDNA Peking library 2, 4 day SCN3 Glycine max cDNA clone D18A03 5, mRNA sequence
350	2.63495	0.00965992	BI968570.1_659	BI968570.1	40469	Fatty acyl-CoA elongasePolyunsaturated fatty acid specific elongation enzyme
351	2.63314	0.0482999	GMFL01-35-C08-R_489	BW672742.1	29833	mRNA deadenylase subunit
352	2.63152	0.0124959	GMFL01-43-N05-R_215	BW678633.1	547	Glycine max cDNA clone GENOME SYSTEMS CLONE ID: Gm-c1035-2488 5 similar to TR:O65242 O65242 TSI1. ;, mRNA sequence.
353	2.62982	0.0408634	GMFL01-25-F07-R_458	BW665918.1	25303	Vigna angularis AdGt-1 mRNA for glucosyltransferase-1, partial cds.
354	2.62982	0.012132	CD399635.1_302	CD399635.1	36050	Gm_ck2132 Soybean induced by Salicylic Acid Glycine max cDNA 3, mRNA sequence
355	2.62768	3.02513e-05	CX704873.1_574	CX704873.1	20694	Medicago truncatula clone mth2-3j15, complete sequence
356	2.62567	0.0182674	BM188752.1_467	BM188752.1	2889	Glycine max cDNA clone SOYBEAN CLONE ID: Gm-c1074-4136 5, mRNA sequence
357	2.62024	0.0142181	BE805479.1_293	BE805479.1	19328	Glycine max cDNA clone GENOME SYSTEMS CLONE ID: Gm-c1061-1372 5 similar to TR:O22977 O22977 T19F06.6 PROTEIN. ;, mRNA sequence
358	2.61925	0.00282362	BM178808.1_437	BM178808.1	8625	Medicago truncatula clone mth2-28b4, complete sequence
359	2.61485	0.0309893	CO983749.1_627	CO983749.1	26116	Cytochrome P450 CYP4CYP19CYP26 subfamilies
360	2.61249	0.00749047	CF921380.1_572	CF921380.1	27052	Reticuline oxidase precursor (EC 1.21.3.3) (Berberine-bridge-forming enzyme) (BBE) (Tetrahydroprotoberberine synthase)
361	2.6091	0.0384218	AW350456.1_259	AW350456.1	17994	GM210008B20G1 Gm-r1021 Glycine max cDNA clone Gm-r1021-3002 3, mRNA sequence
362	2.60157	0.0477177	GMFL01-20-M10-R_482	BW662771.1	28419	Glycine max lectin (Le2) mRNA, partial cds.
363	2.6001	0.0450984	BE661046.1_377	BE661046.1	17698	Calmodulin and related proteins (EF-Hand superfamily)
364	2.59375	0.0168049	GMFL01-21-N11-R_486	BW663493.1	41946	SETA binding protein SB1 and related proteins, contain BTBPOZ domain
365	2.59224	0.0239836	GMFL01-36-N06-R_396	BW673885.1	38963	Gm_ck17280 Soybean induced by Salicylic Acid Glycine max cDNA 3, mRNA sequence.
366	2.58821	0.0169686	GMFL01-30-D18-R_565	BW669347.1	11599	FOG: Predicted E3 ubiquitin ligase
367	2.5838	0.0084498	GMFL01-05-L07-R_319	BW653148.1	34316	Aldehyde dehydrogenase
368	2.5826	0.0304397	GMFL01-11-I12-R_429	BW656885.1	17677	Medicago truncatula chromosome 7 BAC clone mte1-1i2, complete sequence
369	2.58112	0.0262858	BU927557.1_356	BU927557.1	9474	Arabidopsis thaliana ACT domain-containing protein (At2g36840) mRNA, complete cds
370	2.57844	0.0346546	BI944897.1_308	BI944897.1	12748	sag24f08.y1 Gm-c1080 Glycine max cDNA clone GENOME SYSTEMS CLONE ID: Gm-c1080-2176 5 similar to TR:O64639 O64639 PUTATIVE RECEPTOR PROTEIN KINASE. ;, mRNA sequence
371	2.57726	0.0197974	BE822965.1_619	BE822965.1	23184	GM700019A20F12 Gm-r1070 Glycine max cDNA clone Gm-r1070-7560 3, mRNA sequence
372	2.57548	0.0222627	BI969020.1_655	BI969020.1	36041	Oryza sativa (japonica cultivar-group), predicted mRNA
373	2.57221	0.0292747	GMFL01-37-I02-R_278	BW674329.1	33993	GM700021B10F9 Gm-r1070 Glycine max cDNA clone Gm-r1070-8345 3, mRNA sequence.
374	2.57063	0.0498314	BU549122.1_539	BU549122.1	3499	GM880018B10E09 Gm-r1088 Glycine max cDNA clone Gm-r1088-6761 3, mRNA sequence
375	2.56332	0.00517169	BI784959.1_403	BI784959.1	19215	saf96b04.y3 Gm-c1079 Glycine max cDNA clone GENOME SYSTEMS CLONE ID: Gm-c1079-1615 5 similar to TR:Q9SCM7 Q9SCM7 HYPOTHETICAL 10 KD PROTEIN. ;, mRNA sequence
376	2.56141	0.0079911	GMFL01-27-J06-R_306	BW667489.1	31699	Glycine max serine O-acetyltransferase 1 (SAT1) mRNA, partial cds.
377	2.56025	0.00490275	AW310789.1_608	AW310789.1	43973	Multitransmembrane protein
378	2.55168	0.00195492	BG507356.1_433	BG507356.1	30027	Predicted membrane protein
379	2.5468	0.0221898	BG650256.1_240	BG650256.1	30722	Glycine max cDNA clone GENOME SYSTEMS CLONE ID: Gm-c1073-1647 5, mRNA sequence
380	2.54466	0.0267126	CA851431.1_526	CA851431.1	32889	D13F09_K09_11.ab1 cDNA Peking library 2, 4 day SCN3 Glycine max cDNA clone D13F09 5, mRNA sequence
381	2.54415	0.0188646	GMFL01-02-H10-R_464	BW651510.1	18500	Glycine max cDNA clone GENOME SYSTEMS CLONE ID: Gm-c1013-1189 5, mRNA sequence.
382	2.544	0.0421608	AW101401.1_578	AW101401.1	15612	Vigna radiata auxin-induced protein mRNA, complete cds.
383	2.53662	0.00662096	AW099412.1_518	AW099412.1	74	Predicted transporter (major facilitator superfamily)
384	2.53212	0.0128243	GMFL01-28-B03-F_475	BW667831.1	7077	Arabidopsis thaliana peptidase S41 family protein (At3g57680) mRNA, complete cds
385	2.53113	0.0255253	GMFL01-36-O22-R_515	BW673958.1	4834	Cicer arietinum mRNA for hypothetical protein.
386	2.52654	0.0106615	GMFL01-40-B23-R_276	BW676096.1	5068	Glycine max senescence-inducible chloroplast stay-green protein 1 (SGR1) mRNA, complete cds; nuclear gene for chloroplast product.
387	2.52237	0.0295162	AW350323.1_612	AW350323.1	30432	GM210007B20E12 Gm-r1021 Glycine max cDNA clone Gm-r1021-2544 3, mRNA sequence
388	2.51851	0.0045719	CD402591.1_400	CD402591.1	18643	Gm_ck25177 Soybean induced by Salicylic Acid Glycine max cDNA 3, mRNA sequence
389	2.51198	0.0164627	GMFL01-23-M01-R_210	BW664814.1	19087	Lotus corniculatus var. japonicus genomic DNA, chromosome 3, clone:LjT09C16, TM0217, complete sequence
390	2.51134	0.0220334	BI425574.1_454	BI425574.1	27669	Glycine max cDNA clone GENOME SYSTEMS CLONE ID: Gm-c1049-3509 5 similar to TR:O80638 O80638 MEDICAGO NODULIN N21-LIKE PROTEIN. ;, mRNA sequence
391	2.50862	0.00682781	GMFL01-47-F08-R_277	BW681004.1	14379	Glycine soja cDNA clone GENOME SYSTEMS CLONE ID: Gm-c1057-93 5, mRNA sequence.
392	2.50849	0.00953698	CD487773.1_570	CD487773.1	38874	FOG: Predicted E3 ubiquitin ligase
393	2.5015	0.0455547	GMFL01-07-B24-R_611	BW654917.1	43270	Glycine max cDNA clone GENOME SYSTEMS CLONE ID: Gm-c1051-8891 5, mRNA sequence.
394	2.49672	0.0320254	BI967244.1_508	BI967244.1	28157	GM830001A20B10 Gm-r1083 Glycine max cDNA clone Gm-r1083-68 3, mRNA sequence
395	2.496	0.0352258	BQ453215.1_427	BQ453215.1	36298	Glycine max cDNA clone SOYBEAN CLONE ID: Gm-c1081-3731 5 similar to TR:Q9SUP0 Q9SUP0 HYPOTHETICAL 21.1 KD PROTEIN. ;, mRNA sequence
396	2.49254	0.0150753	CA852392.1_521	CA852392.1	1180	Arabidopsis thaliana peptidoglycan-binding LysM domain-containing protein (At4g25433) mRNA, complete cds
397	2.4896	0.011827	BI426309.1_486	BI426309.1	28839	saf09f10.y3 Gm-c1076 Glycine max cDNA clone GENOME SYSTEMS CLONE ID: Gm-c1076-284 5 similar to TR:Q9XIR0 Q9XIR0 F13O11.15 PROTEIN. ;, mRNA sequence
398	2.48718	0.0404436	BE023893.1_462	BE023893.1	19198	Glycine max cDNA clone GENOME SYSTEMS CLONE ID: Gm-c1015-7662 5, mRNA sequence
399	2.47494	0.00986409	GMFL01-32-I04-R_527	BW670918.1	2477	Glycine max cDNA clone GENOME SYSTEMS CLONE ID: Gm-c1004-3962 5 similar to TR:O23190 O23190 PROTEINE KINASE NPK1 HOMOLOG. ;, mRNA sequence.
400	2.47249	0.0110506	GMFL01-24-B23-R_397	BW665067.1	14566	Medicago truncatula clone mth2-20b20, complete sequence
401	2.46831	0.0136617	CX548704.1_101	CX548704.1	17729	gmrtDrNS01_24-A_M13R_G08_052.s2 Water stressed 5h segment 2 gmrtDrNS01 Glycine max cDNA 3, mRNA sequence
402	2.46685	0.0114889	CA851543.1_569	CA851543.1	15054	Putative NAC-domain containing protein 61 (ANAC061)
403	2.4644	0.00755014	GMFL01-03-K13-F_126	BW652156.1	9398	Glycine max cDNA clone SOYBEAN CLONE ID: Gm-c1076-5540 5 similar to TR:Q9SS03 Q9SS03 F12P19.3. ;, mRNA sequence.
404	2.45952	0.00912107	CA820573.1_518	CA820573.1	36456	Glycine max cDNA clone SOYBEAN CLONE ID: Gm-c1048-3167 5, mRNA sequence
405	2.45295	0.0157616	GMFL01-20-C08-R_438	BW662327.1	1080	Gm_ck13613 Soybean induced by Salicylic Acid Glycine max cDNA 3, mRNA sequence.
406	2.45249	0.0161044	BM567831.1_198	BM567831.1	10167	Lotus corniculatus var. japonicus genomic DNA, chromosome 4, clone:LjT03K19, TM0214, complete sequence
407	2.44841	0.0458513	CO985141.1_375	CO985141.1	18948	GM89023A2G11.r1 Gm-r1089 Glycine max cDNA clone Gm-r1089-8758 3, mRNA sequence
408	2.4456	0.0249025	AW099686.1_541	AW099686.1	36280	sd29g10.y2 Gm-c1012 Glycine max cDNA clone GENOME SYSTEMS CLONE ID: Gm-c1012-3163 5 similar to TR:O22182 O22182 PUTATIVE INDOLE-3-ACETATE BETA-GLUCOSYLTRANSFERASE. ;, mRNA sequence
409	2.43	0.0181723	CX711752.1_640	CX711752.1	20569	Oleoyl-acyl carrier protein thioesterase, chloroplast precursor (EC 3.1.2.14) (18:0-acyl-carrier protein thioesterase) (18:0-ACP thioesterase) (Acyl-[acyl-carrier protein] hydrolase) (Fragment)
410	2.42967	0.00442255	BF069580.1_227	BF069580.1	14146	Glycine max cDNA clone GENOME SYSTEMS CLONE ID: Gm-c1053-493 5, mRNA sequence
411	2.42902	0.000353348	BQ742728.1_380	BQ742728.1	22460	Glycine max cDNA clone SOYBEAN CLONE ID: Gm-c1076-3625 5 similar to TR:Q9ZUC4 Q9ZUC4 HYPOTHETICAL 33.6 KD PROTEIN F5O8.26. ;, mRNA sequence
412	2.42721	0.00653918	CO985064.1_513	CO985064.1	32512	Medicago truncatula calcium-dependent protein kinase (CDPK1) mRNA, complete cds.
413	2.4242	0.0268146	BI968056.1_597	BI968056.1	38602	GM830004A12G10 Gm-r1083 Glycine max cDNA clone Gm-r1083-1459 3, mRNA sequence
414	2.42268	0.0324931	BI971059.1_411	BI971059.1	23304	Medicago truncatula clone mth2-11p13, complete sequence
415	2.42124	0.0240797	GMFL01-35-H21-R_355	BW672988.1	21608	Lotus corniculatus var. japonicus genomic DNA, chromosome 4, clone:LjT06A20, TM0030, complete sequence
416	2.41948	0.0224222	GMFL01-20-H16-R_557	BW662563.1	32751	FOG: Zn-finger
417	2.41896	0.0499451	GMFL01-29-M05-R_374	BW669010.1	25051	Phaseolus lunatus ACO mRNA for 1-aminocyclopropane-1-carboxylic acid oxidase, complete cds.
418	2.41683	0.0384811	GMFL01-15-F19-R_356	BW659332.1	22495	Nicotiana tabacum mRNA for receptor-like protein kinase, complete cds.
419	2.41563	0.0359452	BM891732.1_494	BM891732.1	36193	Glycine max cDNA clone SOYBEAN CLONE ID: Gm-c1068-7485 5 similar to TR:Q9SUF0 Q9SUF0 NODULIN-LIKE PROTEIN. ;, mRNA sequence
420	2.4156	0.00927204	CX548594.1_640	CX548594.1	12715	Oryza sativa (japonica cultivar-group), Ozsa8359 predicted mRNA
421	2.41479	0.0181015	BM953711.1_355	BM953711.1	17450	Glycine max cDNA clone SOYBEAN CLONE ID: Gm-c1069-4245 5 similar to TR:O80680 O80680 T3K9.19 PROTEIN. ;, mRNA sequence
422	2.41371	0.0342179	CO984188.1_782	CO984188.1	40373	Amino acid transporters
423	2.41252	0.0141746	AI438021.1_357	AI438021.1	26377	Glycine max cDNA clone GENOME SYSTEMS CLONE ID: Gm-c1004-1240 5 similar to TR:P93039 P93039 PERMEASE HOMOLOG ;, mRNA sequence
424	2.41149	0.0221331	BQ473783.1_374	BQ473783.1	35796	Phaseolus vulgaris non-specific lipid transfer-like protein mRNA, complete cds.
425	2.41008	0.00360981	CF806327.1_619	CF806327.1	44663	Lotus corniculatus var. japonicus genomic DNA, chromosome 1, clone:LjT06I17, TM0017, complete sequence
426	2.40898	0.0275936	CD410397.1_614	CD410397.1	26120	Ironascorbate family oxidoreductases
427	2.40394	0.0236572	GMFL01-40-N21-R_473	BW676621.1	28637	GM700021B10F8 Gm-r1070 Glycine max cDNA clone Gm-r1070-8343 3, mRNA sequence.
428	2.40227	0.037077	CD401676.1_97	CD401676.1	44920	Polytomella sp. Pringsheim 198.80 ferrochelatase mRNA, complete cds.
429	2.40153	0.0133858	GMFL01-10-B07-R_438	BW656210.1	38731	Glycine max dehydration responsive element-binding protein 3 (DREB3) mRNA, complete cds.
430	2.40032	0.00649911	GMFL01-47-N23-F_472	BW681385.1	43879	Predicted membrane protein
431	2.39796	0.0116859	CX702751.1_661	CX702751.1	25299	Ironascorbate family oxidoreductases
432	2.39791	0.036617	BI974707.1_177	BI974707.1	20346	AAA+-type ATPase
433	2.39727	0.00411542	BE822942.1_181	BE822942.1	30775	Lotus corniculatus var. japonicus genomic DNA, chromosome 2, clone:LjT17E09, TM0627, complete sequence
434	2.39621	0.0277869	BE660082.1_636	BE660082.1	23976	Transcription factor HEX, contains HOX and HALZ domains
435	2.39314	0.0321905	GMFL01-34-G08-R_288	BW672227.1	11554	Phaseolus vulgaris NAC domain protein NAC2 mRNA, complete cds.
436	2.39254	0.0288381	CD393774.1_397	CD393774.1	26661	Gm_ck13383 Soybean induced by Salicylic Acid Glycine max cDNA 3, mRNA sequence
437	2.38892	0.012308	BQ473639.1_440	BQ473639.1	28912	UDP-glucuronosyl and UDP-glucosyl transferase
438	2.38815	0.0239745	CX711541.1_635	CX711541.1	31178	gmrtDrNS01_35-D_M13R_C07_059.s2 Water stressed 5h segment 2 gmrtDrNS01 Glycine max cDNA 3, mRNA sequence
439	2.3881	0.0266589	CK768795.1_729	CK768795.1	25794	Glycine max dehydration responsive element-binding protein 3 (DREB3) mRNA, complete cds.
440	2.38772	0.0288649	BU547363.1_541	BU547363.1	16149	GM880013A20E09 Gm-r1088 Glycine max cDNA clone Gm-r1088-4818 3, mRNA sequence
441	2.38566	0.0326368	GMFL01-16-E23-R_481	BW660066.1	8926	P.sativum blue copper protein mRNA, complete CDS.
442	2.38495	0.0264834	CX711851.1_705	CX711851.1	6244	Medicago truncatula partial NSP1 gene for Nodulation Signaling Pathway 1 protein
443	2.38304	0.00223694	GMFL01-02-N16-R_393	BW651669.1	17503	Multicopper oxidases
444	2.38103	0.0029783	CF921955.1_584	CF921955.1	35584	Arabidopsis thaliana expressed protein (At3g04300) mRNA, complete cds
445	2.38057	0.00928075	BI969086.1_619	BI969086.1	3982	Uncharacterized membrane protein
446	2.37931	0.00663825	BE658583.1_543	BE658583.1	20418	Medicago truncatula clone mth2-7h20, complete sequence
447	2.37925	0.0151871	CD408491.1_534	CD408491.1	23167	Gm_ck34748 Soybean induced by Salicylic Acid Glycine max cDNA 3, mRNA sequence
448	2.37761	0.013246	GMFL01-46-G23-F_322	BW680389.1	14175	Predicted transporter (major facilitator superfamily)
449	2.3764	0.00989074	BE331434.1_549	BE331434.1	35053	Arylacetamide deacetylase
450	2.37459	0.0416561	CD487559.1_397	CD487559.1	14674	Arabidopsis thaliana expressed protein (At3g13275) mRNA, complete cds
451	2.37365	0.00861419	GMFL01-22-I24-R_433	BW664000.1	36736	GM210010B20B9 Gm-r1021 Glycine max cDNA clone Gm-r1021-3546 3, mRNA sequence.
452	2.37131	0.0290755	BE659928.1_575	BE659928.1	5908	mRNA deadenylase subunit
453	2.36843	0.0107306	GMFL01-03-N12-R_399	BW652135.1	32630	Glycine max cDNA clone GENOME SYSTEMS CLONE ID: Gm-c1009-3546 5, mRNA sequence.
454	2.36376	0.012966	BU549399.1_456	BU549399.1	25726	Cytochrome P450 CYP2 subfamily
455	2.36062	0.0129197	CD391647.1_475	CD391647.1	41902	Gm_ck10576 Soybean induced by Salicylic Acid Glycine max cDNA 3, mRNA sequence
456	2.36005	0.0348731	CO980099.1_671	CO980099.1	33009	GM89007A1F05.r1 Gm-r1089 Glycine max cDNA clone Gm-r1089-2553 3, mRNA sequence
457	2.35899	0.0412343	BU766012.1_303	BU766012.1	16298	Glycine max cDNA clone SOYBEAN CLONE ID: Gm-c1074-8957 5 similar to TR:Q9ST96 Q9ST96 CAA30371.1 PROTEIN ;, mRNA sequence
458	2.35832	0.0391312	BG156640.1_447	BG156640.1	15051	Glycine max cDNA clone GENOME SYSTEMS CLONE ID: Gm-c1026-3140 5 similar to TR:Q9SG60 Q9SG60 PUTATIVE LIPASEACYLHYDROLASE. ;, mRNA sequence
459	2.34689	0.0308206	GMFL01-44-B07-R_133	BW678800.1	42827	GM880013B20D12 Gm-r1088 Glycine max cDNA clone Gm-r1088-4800 3, mRNA sequence.
460	2.34649	0.0243674	GMFL01-16-O02-R_707	BW659534.1	43871	Glycine max cysteine proteinase mRNA, partial cds.
461	2.34628	0.0103696	GMFL01-26-M05-R_551	BW666919.1	14495	Cicer arietinum mRNA for putative quinone oxidoreductase (qor gene).
462	2.33981	0.00394145	CD409922.1_668	CD409922.1	38969	Glycine max GM-ASNASE1 mRNA for L-asparaginase, complete cds.
463	2.33898	0.00876868	AW350313.1_584	AW350313.1	3843	Predicted E3 ubiquitin ligase
464	2.33744	0.00628014	GMFL01-03-C20-F_233	BW652308.1	28384	Glycine max cDNA clone GENOME SYSTEMS CLONE ID: Gm-c1084-298 5 similar to TR:Q96316 Q96316 BLUE-COPPER BINGING PROTEIN III. ;, mRNA sequence.
465	2.33637	0.0332579	GMFL01-33-K24-R_426	BW671743.1	32749	Sexual differentiation process protein ISP4
466	2.33586	0.00623341	GMFL01-50-M22-R_2	BW683420.1	7259	Arachis stenosperma clone AS1RN2F12 microsatellite sequence.
467	2.33529	0.00794739	BE020693.1_291	BE020693.1	21672	sm45g06.y1 Gm-c1028 Glycine max cDNA clone GENOME SYSTEMS CLONE ID: Gm-c1028-6899 5 similar to TR:O80712 O80712 PUTATIVE ALCOHOL DEHYDROGENASE. ;, mRNA sequence
468	2.33183	0.00336597	BI970266.1_677	BI970266.1	20789	Vigna unguiculata phosphatidic acid phosphatase beta mRNA, complete cds.
469	2.33098	0.0409873	CX701153.1_845	CX701153.1	22623	Arylacetamide deacetylase
470	2.3305	0.0310035	GMFL01-04-O01-F_722	BW652449.1	36206	Cicer arietinum partial mRNA for cysteine proteinase (cacG2 gene).
471	2.32994	0.0225151	CO980094.1_358	CO980094.1	36455	Arachis stenosperma clone AS1RN17F12 microsatellite sequence.
472	2.32698	0.00435845	BE059473.1_1	BE059473.1	5538	Glycine max cDNA clone GENOME SYSTEMS CLONE ID: Gm-c1016-13201 5 similar to TR:Q9ZU37 Q9ZU37 F10A8.18 PROTEIN. ;, mRNA sequence
473	2.32675	0.0470259	CA935893.1_339	CA935893.1	40098	Arabidopsis thaliana GDSL-motif lipasehydrolase family protein (At2g23540) mRNA, complete cds
474	2.3256	0.0396731	BI970044.1_492	BI970044.1	1061	Glycine max nitrate and chloride transporter mRNA, complete cds.
475	2.32506	0.00437747	BU081643.1_291	BU081643.1	7907	Glycine max serine O-acetyltransferase 1 (SAT1) mRNA, partial cds.
476	2.32189	0.0144503	GMFL01-44-K14-R_347	BW679183.1	3538	GM880003B10D02 Gm-r1088 Glycine max cDNA clone Gm-r1088-939 3, mRNA sequence.
477	2.32157	0.0477317	BM094884.1_452	BM094884.1	42542	Predicted transporter (major facilitator superfamily)
478	2.32008	0.0297047	GMFL01-11-E10-F_437	BW656839.1	20277	Glycine max vacuolar processing enzyme 2 (VPE2) mRNA, complete cds.
479	2.32005	0.0446756	CA802091.1_492	CA802091.1	644	Glycine max cDNA clone SOYBEAN CLONE ID: Gm-c1071-2310 5 similar to TR:O23120 O23120 F10G19.2 PROTEIN. ;, mRNA sequence
480	2.31869	0.0465719	CO980130.1_579	CO980130.1	10386	Medicago truncatula clone mth2-24n18, complete sequence
481	2.31846	0.0189027	BE474400.1_482	BE474400.1	10084	Glycine max cDNA clone GENOME SYSTEMS CLONE ID: Gm-c1044-662 5, mRNA sequence
482	2.3155	0.0209165	GMFL01-06-D11-R_224	BW653868.1	31446	Populus deltoides x Populus maximowiczii partial mRNA for hypothetical protein.
483	2.31522	0.00456764	BQ081815.1_307	BQ081815.1	30538	Glycine max cDNA clone SOYBEAN CLONE ID: Gm-c1084-5310 5, mRNA sequence
484	2.31428	0.0329699	AW349214.1_616	AW349214.1	13147	Lotus corniculatus var. japonicus genomic DNA, chromosome 3, clone:LjT21I12, TM0136, complete sequence
485	2.31386	0.0358107	BF324571.1_413	BF324571.1	39656	FOG: Armadillobeta-catenin-like repeats
486	2.30871	0.0015924	GMFL01-20-O22-R_519	BW662885.1	36277	NADH:flavin oxidoreductase12-oxophytodienoate reductase
487	2.30642	0.001817	GMFL01-48-E09-R_506	BW681664.1	29077	Lotus corniculatus var. japonicus genomic DNA, chromosome 3, clone:LjT07I01b, TM0091b, complete sequence
488	2.30421	0.0392846	CD393345.1_315	CD393345.1	19165	Putative transcription factor HALRMLL3, involved in embryonic development
489	2.30328	0.0258541	GMFL01-27-P24-R_366	BW667786.1	33717	Lycopersicon esculentum clone 114228R, mRNA sequence.
490	2.30188	0.00120732	GMFL01-03-H22-R_439	BW652367.1	17236	Lotus corniculatus var. japonicus genomic DNA, chromosome 1, clone:LjT46E19, TM0371b, complete sequence
491	2.29817	0.039311	AW349068.1_454	AW349068.1	21329	GM210003B22D8 Gm-r1021 Glycine max cDNA clone Gm-r1021-952 3, mRNA sequence
492	2.2967	0.00167081	CD403018.1_506	CD403018.1	42209	Gm_ck2565 Soybean induced by Salicylic Acid Glycine max cDNA 3, mRNA sequence
493	2.29482	0.0414218	BQ299073.1_457	BQ299073.1	44734	Glycine max cDNA clone SOYBEAN CLONE ID: Gm-c1073-2970 5 similar to TR:O65600 O65600 HYPOTHETICAL 45.4 KD PROTEIN. ;, mRNA sequence
494	2.29476	0.0385393	CO982546.1_492	CO982546.1	39307	GM89016A1D03.r1 Gm-r1089 Glycine max cDNA clone Gm-r1089-5909 3, mRNA sequence
495	2.2936	0.0159437	BI787197.1_312	BI787197.1	14667	Medicago truncatula respiratory burst oxidase 2 mRNA, partial cds.
496	2.2925	0.0331551	CO981271.1_709	CO981271.1	12834	Cytochrome P450 CYP2 subfamily
497	2.29143	0.0111362	BE331481.1_186	BE331481.1	14340	Capsicum annuum MLO1 (MLO1) mRNA, complete cds.
498	2.28865	0.037654	AI965744.1_445	AI965744.1	28710	Serinethreonine protein kinase
499	2.28686	0.0260024	CO982816.1_517	CO982816.1	28349	GM89016B2E10.r1 Gm-r1089 Glycine max cDNA clone Gm-r1089-5996 3, mRNA sequence
500	2.28473	0.0315236	CX548575.1_724	CX548575.1	22732	Oryza sativa (japonica cultivar-group) cDNA clone:001-009-H06, full insert sequence.
501	2.28325	0.0113543	BU763224.1_270	BU763224.1	1708	Glycine max cDNA clone SOYBEAN CLONE ID: Gm-c1080-6203 5, mRNA sequence
502	2.28059	0.0451845	BU551172.1_478	BU551172.1	9571	GM880019B20H09 Gm-r1088 Glycine max cDNA clone Gm-r1088-7290 3, mRNA sequence
503	2.27842	0.0317561	GMFL01-45-K09-R_494	BW679846.1	40572	Glycine max mRNA for major latex protein homologue (msg gene), clone c18.
504	2.27839	0.0167943	BE821995.1_457	BE821995.1	34686	GM700016A10F4 Gm-r1070 Glycine max cDNA clone Gm-r1070-6391 3, mRNA sequence
505	2.27726	0.02273	BE020687.1_357	BE020687.1	11308	Glycine max cDNA clone GENOME SYSTEMS CLONE ID: Gm-c1028-6886 5, mRNA sequence
506	2.27352	0.00513465	CF921308.1_520	CF921308.1	41709	Oryza sativa pathogenesis-related thaumatin-like protein mRNA, complete cds.
507	2.273	0.0103212	BE824091.1_670	BE824091.1	44477	GM700023A10D9 Gm-r1070 Glycine max cDNA clone Gm-r1070-8993 3, mRNA sequence
508	2.27041	0.00645243	BE346205.1_603	BE346205.1	10687	Mus musculus dpkch3 mRNA for double-pore K channel 3, complete cds
509	2.2704	0.0169599	GMFL01-45-I09-R_408	BW679757.1	34124	unknown protein
510	2.26773	0.0204391	BI969645.1_270	BI969645.1	16000	Arabidopsis thaliana lipase class 3 family protein (At3g14360) mRNA, complete cds
511	2.265	0.00245737	BM086405.1_273	BM086405.1	20516	Cytidine deaminase
512	2.26462	0.0143957	BI971175.1_628	BI971175.1	7345	O-methyltransferase
513	2.25926	0.0473318	AW761013.1_476	AW761013.1	18999	FOG: Transposon-encoded proteins with TYA, reverse transcriptase, integrase domains in various combinations
514	2.25859	0.0217885	CA784869.1_524	CA784869.1	26324	Arabidopsis thaliana chromosome 2 clone T6A13 map mi398, complete sequence
515	2.25761	0.0177478	GMFL01-05-E04-R_337	BW653060.1	9246	Prunus persica abscisic stress ripening-like protein mRNA, complete cds.
516	2.25744	0.0314642	BU083628.1_476	BU083628.1	38298	Serinethreonine protein kinase
517	2.25707	0.0322399	BE822599.1_513	BE822599.1	3686	GM700018B10C5 Gm-r1070 Glycine max cDNA clone Gm-r1070-7041 3, mRNA sequence
518	2.25556	0.00738402	GMFL01-32-G03-R_121	BW670826.1	17807	GM700016B20E10 Gm-r1070 Glycine max cDNA clone Gm-r1070-6380 3, mRNA sequence.
519	2.25116	0.0472835	BM121619.1_258	BM121619.1	29274	Glycine max mRNA for hypothetical protein, partial cds.
520	2.24919	0.0339151	GMFL01-18-N06-F_512	BW661399.1	42197	unknown protein
521	2.24656	0.0497976	GMFL01-07-K09-R_277	BW654508.1	14383	Medicago truncatula clone mth2-74f16, complete sequence
522	2.24598	0.00805168	BM178752.1_421	BM178752.1	5602	Glycine max cDNA clone SOYBEAN CLONE ID: Gm-c1072-3904 5, mRNA sequence
523	2.23863	0.0198915	BM527433.1_439	BM527433.1	28889	Serinethreonine protein kinase
524	2.23836	0.0256857	BE657719.2_430	BE657719.2	12125	GM700003B10C7 Gm-r1070 Glycine max cDNA clone Gm-r1070-901 3, mRNA sequence
525	2.23722	0.042793	GMFL01-38-J22-F_363	BW675049.1	41041	Glycine max seed maturation protein PM41 (PM41) mRNA, complete cds.
526	2.23637	0.0499172	BI969939.1_515	BI969939.1	16096	Medicago truncatula mRNA for MtN21 gene.
527	2.23589	0.0197281	CX547773.1_578	CX547773.1	22503	Transcription factor, Myb superfamily
528	2.23577	0.00499371	BM270918.1_230	BM270918.1	10264	Medicago truncatula clone mth2-10n4, complete sequence
529	2.2339	0.016573	BU762714.1_478	BU762714.1	6626	Glycine max cDNA clone SOYBEAN CLONE ID: Gm-c1080-5525 5 similar to TR:Q9SUB4 Q9SUB4 CARBONIC ANHYDRASE-LIKE PROTEIN. ;, mRNA sequence
530	2.22983	0.018463	AW234871.1_530	AW234871.1	11204	Sesbania rostrata mRNA for lipoxygenase.
531	2.22876	0.0274521	GMFL01-18-N13-R_546	BW661413.1	35483	GM700022B20G10 Gm-r1070 Glycine max cDNA clone Gm-r1070-8780 3, mRNA sequence.
532	2.22869	0.0121589	GMFL01-33-N21-R_434	BW671876.1	22169	Glycine max cDNA clone SOYBEAN CLONE ID: Gm-c1074-2318 5, mRNA sequence.
533	2.22614	0.0133223	BE660407.1_713	BE660407.1	32911	Lycopersicon esculentum clone 113657R, mRNA sequence.
534	2.22596	0.00187168	AW830985.1_259	AW830985.1	38039	sm31d01.y1 Gm-c1028 Glycine max cDNA clone GENOME SYSTEMS CLONE ID: Gm-c1028-5498 5 similar to TR:Q9ZU49 Q9ZU49 PUTATIVE PHOSPHATIDIC ACID PHOSPHATASE. ;, mRNA sequence
535	2.22544	0.0143774	AI460625.1_287	AI460625.1	25480	Glycine max cDNA clone GENOME SYSTEMS CLONE ID: Gm-c1004-4735 5, mRNA sequence
536	2.22481	0.0026794	CO981235.1_386	CO981235.1	14620	HVA22DP1 gene product-related proteins
537	2.22402	0.0415309	GMFL01-03-H12-F_73	BW652127.1	42116	Glycine max unknown mRNA.
538	2.22361	0.0490644	GMFL01-40-F12-R_385	BW676250.1	22207	Glycine max cDNA clone SOYBEAN CLONE ID: Gm-c1084-6305 5, mRNA sequence.
539	2.22355	0.00496671	GMFL01-05-C02-F_322	BW653006.1	37391	Medicago truncatula chromosome 5 clone mth2-170k9, COMPLETE SEQUENCE
540	2.22096	0.0460456	CD399535.1_265	CD399535.1	33454	Gm_ck21217 Soybean induced by Salicylic Acid Glycine max cDNA 3, mRNA sequence
541	2.22051	0.0192323	GMFL01-18-E06-R_379	BW661017.1	12788	Medicago truncatula clone mth2-11f1, complete sequence
542	2.21798	0.00259058	GMFL01-40-L06-R_455	BW676508.1	18758	dTDP-glucose 4-6-dehydrataseUDP-glucuronic acid decarboxylase
543	2.21769	4.53985e-05	AW348105.1_695	AW348105.1	2971	Medicago truncatula clone mth2-14p11, complete sequence
544	2.21626	0.00984391	BE191354.1_364	BE191354.1	2687	Glycine max cDNA clone GENOME SYSTEMS CLONE ID: Gm-c1038-46 5 similar to TR:O49284 O49284 F22K20.8 PROTEIN. ;, mRNA sequence
545	2.21534	0.0268698	AW832620.1_224	AW832620.1	39896	Glycine max cDNA clone GENOME SYSTEMS CLONE ID: Gm-c1027-8919 5, mRNA sequence
546	2.21419	0.0196087	BE659783.1_666	BE659783.1	6079	Genomic sequence for Glycine max (soybean), clone UMb001-26P13, complete sequence
547	2.20885	0.0119888	GMFL01-48-O08-R_491	BW682102.1	16342	Medicago truncatula respiratory burst oxidase 2 mRNA, partial cds.
548	2.20574	0.0215641	GMFL01-29-O02-R_238	BW669094.1	35510	Glycine max cDNA clone GENOME SYSTEMS CLONE ID: Gm-c1016-3808 5, mRNA sequence.
549	2.20492	0.0406137	GMFL01-08-C19-F_460	BW655459.1	22671	Glycine max homeodomain-leucine zipper protein 56 (Hdl56) mRNA, complete cds.
550	2.2025	0.0100699	GMFL01-07-F22-R_419	BW654869.1	32866	Glycine max cDNA clone GENOME SYSTEMS CLONE ID: Gm-c1082-280 5 similar to TR:Q39127 Q39127 TINY MRNA. ;, mRNA sequence.
551	2.20165	0.0211923	GMFL01-43-B14-R_149	BW678144.1	44180	Glycine max cDNA clone GENOME SYSTEMS CLONE ID: Gm-c1015-3114 5, mRNA sequence.
552	2.20146	0.0476263	BE658601.1_395	BE658601.1	40942	Pisum sativum nced4 mRNA for nine-cis-epoxycarotenoid dioxygenase4, complete cds.
553	2.20096	0.00786548	BI970286.1_123	BI970286.1	5910	GM830010A10D11 Gm-r1083 Glycine max cDNA clone Gm-r1083-3621 3, mRNA sequence
554	2.19955	0.0425017	CX708600.1_563	CX708600.1	4442	Arabidopsis thaliana expressed protein (At4g31330) mRNA, complete cds
555	2.19673	0.0162788	GMFL01-41-L24-R_307	BW677245.1	19415	Glycine max ferritin mRNA, complete cds.
556	2.19671	0.0408401	GMFL01-45-J10-F_328	BW679804.1	37437	Glycine max seed maturation protein PM35 (PM35) mRNA, complete cds.
557	2.1957	0.0288931	CO979466.1_660	CO979466.1	27846	Medicago truncatula clone mth2-75b20, complete sequence
558	2.19443	0.0202489	CF808883.1_531	CF808883.1	11321	Medicago truncatula chromosome 1 BAC clone mth2-42e19, complete sequence
559	2.19293	0.00754968	AW424296.1_125	AW424296.1	19169	Arabidopsis thaliana expressed protein (At4g17870) mRNA, complete cds
560	2.19246	0.0202175	BF424515.1_419	BF424515.1	43744	Glycine max cDNA clone GENOME SYSTEMS CLONE ID: Gm-c1068-1185 5, mRNA sequence
561	2.1917	0.0101365	CX710723.1_838	CX710723.1	34954	Arabidopsis thaliana expressed protein (At1g80120) mRNA, complete cds
562	2.19122	0.00627307	AW666227.1_491	AW666227.1	3396	Picea abies mRNA for peroxidase (px1 gene).
563	2.19103	0.0171695	CA783260.1_595	CA783260.1	30881	Glycine max phosphoenolpyruvate carboxylase kinase 4 (PPCK4) mRNA, complete cds.
564	2.19047	0.0155264	BQ630273.1_491	BQ630273.1	7263	FOG: Predicted E3 ubiquitin ligase
565	2.19027	0.0386691	BQ080231.1_271	BQ080231.1	3996	Glycine max cDNA clone SOYBEAN CLONE ID: Gm-c1084-5531 5 similar to TR:Q9SV43 Q9SV43 HYPOTHETICAL 53.1 KD PROTEIN. ;, mRNA sequence
566	2.1893	0.0266535	CO985268.1_773	CO985268.1	32022	GM89023B2F07.r1 Gm-r1089 Glycine max cDNA clone Gm-r1089-8726 3, mRNA sequence
567	2.1879	0.0489364	BU546561.1_537	BU546561.1	31045	Lotus corniculatus var. japonicus genomic DNA, chromosome 1, clone:LjT46E19, TM0371b, complete sequence
568	2.1867	0.0089665	BG405881.1_1	BG405881.1	20013	sac39b04.y1 Gm-c1062 Glycine max cDNA clone GENOME SYSTEMS CLONE ID: Gm-c1062-2359 5 similar to TR:P93344 P93344 ALDEHYDE DEHYDROGENASE ;, mRNA sequence
569	2.18644	0.028867	AW099955.1_321	AW099955.1	30601	sd18h04.y2 Gm-c1012 Glycine max cDNA clone GENOME SYSTEMS CLONE ID: Gm-c1012-2096 5, mRNA sequence
570	2.18361	0.0114414	GMFL01-28-B19-R_374	BW667859.1	16613	Nicotiana tabacum TGA10 transcription factor mRNA, complete cds.
571	2.18258	0.0124418	GMFL01-30-K16-R_413	BW669652.1	3068	Medicago sativa mRNA for putative calmodulin-related protein (pprg1 gene).
572	2.18251	0.0206378	GMFL01-20-L14-R_57	BW662735.1	39870	Vigna unguiculata S1-3 mRNA, partial cds.
573	2.18145	0.0177415	BM891115.1_372	BM891115.1	20537	Glycine max cDNA clone SOYBEAN CLONE ID: Gm-c1068-5423 5, mRNA sequence
574	2.18137	0.0414842	AW349241.1_558	AW349241.1	39769	GM210004B12A12 Gm-r1021 Glycine max cDNA clone Gm-r1021-1199 3, mRNA sequence
575	2.17996	0.000249852	GMFL01-36-E17-R_450	BW673512.1	27485	Medicago truncatula clone mth2-154h8, complete sequence
576	2.17923	0.00203281	BI497802.1_505	BI497802.1	20106	Glycine max cDNA clone GENOME SYSTEMS CLONE ID: Gm-c1081-213 5 similar to TR:Q39218 Q39218 SERINE ACETYLTRANSFERASE. [1] ;, mRNA sequence
577	2.17874	0.0219281	CO984169.1_665	CO984169.1	24119	Lotus corniculatus var. japonicus genomic DNA, chromosome 6, clone:LjT13E04, TM0314, complete sequence
578	2.17467	0.015148	BI427414.1_278	BI427414.1	24850	sah79h11.y1 Gm-c1049 Glycine max cDNA clone GENOME SYSTEMS CLONE ID: Gm-c1049-4606 5 similar to TR:Q9SRQ1 Q9SRQ1 PUTATIVE CYTOCHROME P450. ;, mRNA sequence
579	2.17391	0.0437684	GMFL01-17-L13-R_544	BW660648.1	6884	Lotus corniculatus var. japonicus genomic DNA, chromosome 4, clone:LjT32J05, TM0238, complete sequence
580	2.17247	0.0310869	GMFL01-32-A18-R_315	BW670590.1	41846	Gm01_01b06_F Gm01_AAFC_ECORC_Glycine_max_cold_stressed_leaves Glycine max cDNA clone Gm01_01b06, mRNA sequence.
581	2.17029	0.0235974	CO982686.1_653	CO982686.1	16641	GM89016B1B01.r1 Gm-r1089 Glycine max cDNA clone Gm-r1089-5833 3, mRNA sequence
582	2.17016	0.0253114	AW598436.1_513	AW598436.1	34569	Glycine max cDNA clone GENOME SYSTEMS CLONE ID: Gm-c1023-1977 5 similar to TR:Q9ZUC4 Q9ZUC4 F5O8.26 PROTEIN. ;, mRNA sequence
583	2.1696	0.0197959	GMFL01-26-O12-R_455	BW667019.1	18278	Hydroxyindole-O-methyltransferase and related SAM-dependent methyltransferases
584	2.16907	0.00589928	BG237680.1_203	BG237680.1	43309	Glycine max cDNA clone GENOME SYSTEMS CLONE ID: Gm-c1071-1715 5, mRNA sequence
585	2.16822	0.0186148	AW348753.1_596	AW348753.1	12460	Phaseolus vulgaris peroxidase 4 precursor (FBP4) mRNA, partial cds.
586	2.16666	0.00594663	BQ612771.1_366	BQ612771.1	27405	Glycine max cDNA clone SOYBEAN CLONE ID: Gm-c1087-6411 5 similar to TR:Q9XE22 Q9XE22 HYPOTHETICAL 75.3 KD PROTEIN. ;, mRNA sequence
587	2.16476	0.0412696	CO980219.1_644	CO980219.1	17703	GM89007B1A05.r1 Gm-r1089 Glycine max cDNA clone Gm-r1089-2337 3, mRNA sequence
588	2.16456	0.0374935	GMFL01-02-J15-R_448	BW651639.1	44277	Nicotiana tabacum wizz mRNA, complete cds.
589	2.1639	0.0222029	AW278761.1_221	AW278761.1	28163	Glycine max cDNA clone GENOME SYSTEMS CLONE ID: Gm-c1019-4048 5 similar to TR:O64640 O64640 F17K2.13 PROTEIN. ;, mRNA sequence
590	2.16312	0.000334537	BE023693.1_284	BE023693.1	40118	Arabidopsis thaliana FAD-binding domain-containing protein (At4g20830) mRNA, complete cds
591	2.16264	0.0412943	BI968674.1_672	BI968674.1	36336	GM830006A12C01 Gm-r1083 Glycine max cDNA clone Gm-r1083-2017 3, mRNA sequence
592	2.1593	0.042949	GMFL01-02-P24-R_371	BW651902.1	34818	Copine
593	2.15708	0.00984647	CF808191.1_49	CF808191.1	27463	Predicted transporter (major facilitator superfamily)
594	2.15455	0.0114865	BI497700.1_364	BI497700.1	30435	Serinethreonine protein kinase
595	2.15447	0.0157105	BG154602.1_414	BG154602.1	34609	Soybean G protein alpha subunit mRNA, complete cds.
596	2.15435	0.046944	GMFL01-29-P22-R_518	BW669173.1	22229	Glycine max thiol protease isoform A mRNA, partial cds.
597	2.15415	0.0157412	AI460621.1_415	AI460621.1	1976	Aldehyde dehydrogenase
598	2.14847	0.00900181	BI968058.1_590	BI968058.1	31923	GM830004A12G12 Gm-r1083 Glycine max cDNA clone Gm-r1083-1463 3, mRNA sequence
599	2.14843	0.000953418	BG510387.1_294	BG510387.1	29189	Pueraria lobata mRNA for chalcone synthase, complete cds.
600	2.14828	0.015592	BI970584.1_520	BI970584.1	29711	GM830010B24G10 Gm-r1083 Glycine max cDNA clone Gm-r1083-3788 3, mRNA sequence
601	2.14807	0.00391773	GMFL01-20-C22-R_353	BW662351.1	1198	Prunus persica extensin-like protein mRNA, partial cds.
602	2.14742	0.0394512	BU927058.1_449	BU927058.1	27047	Glycine max cDNA clone SOYBEAN CLONE ID: Gm-c1036-11963 5, mRNA sequence
603	2.14455	0.00141084	GMFL01-25-B13-R_453	BW665756.1	42415	Lycopersicon esculentum clone 132541R, mRNA sequence.
604	2.1444	0.0274918	BE821205.1_204	BE821205.1	37328	Aquaporin (major intrinsic protein family)
605	2.14327	0.00240642	CA934972.1_445	CA934972.1	14281	Glycine max cDNA clone SOYBEAN CLONE ID: Gm-c1071-5725 5 similar to SW:GRP2_NICSY P27484 GLYCINE-RICH CELL WALL STRUCTURAL PROTEIN 2 PRECURSOR. ;, mRNA sequence
606	2.14308	0.0393904	BE608251.1_118	BE608251.1	16620	Arabidopsis thaliana expressed protein (At4g31330) mRNA, complete cds
607	2.14151	0.00964342	BU763462.1_508	BU763462.1	13779	Glycine max cDNA clone SOYBEAN CLONE ID: Gm-c1080-6529 5 similar to TR:O49232 O49232 PUTATIVE HIGH-PI LACCASE ;, mRNA sequence
608	2.13999	0.0411851	BU964588.1_294	BU964588.1	35971	Arabidopsis thaliana potassium transporter, putative (At5g14880) mRNA, complete cds
609	2.13975	0.0473213	CO985374.1_261	CO985374.1	20619	Oleoyl-acyl carrier protein thioesterase, chloroplast precursor (EC 3.1.2.14) (18:0-acyl-carrier protein thioesterase) (18:0-ACP thioesterase) (Acyl-[acyl-carrier protein] hydrolase) (Fragment)
610	2.1395	0.00508256	CX703203.1_594	CX703203.1	13909	Lotus corniculatus var. japonicus genomic DNA, chromosome 4, clone:LjT37A01, TM0244, complete sequence
611	2.13933	0.0483128	CA800097.1_571	CA800097.1	31366	Pueraria montana var. lobata 1-deoxy-D-xylulose 5-phosphate synthase (Dxs) mRNA, complete cds.
612	2.1378	0.0273425	GMFL01-28-G17-F_21	BW668072.1	9317	Cicer arietinum partial mRNA for cysteine proteinase (cacG2 gene).
613	2.13742	0.00107476	CX709722.1_726	CX709722.1	28293	AAA+-type ATPase
614	2.13496	0.0220197	BM568006.1_415	BM568006.1	10487	sam91g12.y2 Gm-c1087 Glycine max cDNA clone SOYBEAN CLONE ID: Gm-c1087-1487 5, mRNA sequence
615	2.13314	0.00799219	CA800323.1_606	CA800323.1	15914	Lycopersicon esculentum remorin 1 (rem-1) mRNA, complete cds.
616	2.13179	0.00746764	CO985067.1_607	CO985067.1	34385	Medicago truncatula clone mth2-31b1, complete sequence
617	2.12934	0.0130749	BE824322.1_564	BE824322.1	42751	GM700023B10A8 Gm-r1070 Glycine max cDNA clone Gm-r1070-8871 3, mRNA sequence
618	2.12857	0.0333017	CX706920.1_847	CX706920.1	17319	Medicago truncatula clone mth2-30a2, complete sequence
619	2.12824	0.00720566	AW101439.1_628	AW101439.1	15227	Arabidopsis thaliana peroxidase 40 (PER40) (P40) (At4g16270) mRNA, complete cds
620	2.1263	0.0185018	BQ786100.1_419	BQ786100.1	36512	Glycine max cDNA clone SOYBEAN CLONE ID: Gm-c1076-4461 5 similar to TR:O22691 O22691 HYPOTHETICAL 11.3 KD PROTEIN F19P19.24. ;, mRNA sequence
621	2.12536	0.035648	CO982107.1_572	CO982107.1	28416	Glycine max clone Gm-c1025-1209 cultivar Williams 82 flavonoid 3-hydroxylase (T) mRNA, T-T allele, partial cds.
622	2.12292	0.00920471	GMFL01-32-J07-R_461	BW670968.1	31226	Glycine max homeodomain-leucine zipper protein 56 (Hdl56) mRNA, complete cds.
623	2.12284	0.0341138	CA819754.1_112	CA819754.1	20570	Glycine max cDNA clone SOYBEAN CLONE ID: Gm-c1071-6795 5, mRNA sequence
624	2.12253	0.0126067	GMFL01-17-G24-R_432	BW660437.1	12506	BP078956 Lotus japonicus roots Lotus corniculatus var. japonicus cDNA clone MR038e12_f 3, mRNA sequence.
625	2.11901	0.0125531	CD411020.1_494	CD411020.1	6120	Arabidopsis thaliana expressed protein (At2g05620) mRNA, complete cds
626	2.11888	0.00696183	BQ785258.1_503	BQ785258.1	23897	Glycine max cDNA clone SOYBEAN CLONE ID: Gm-c1076-5499 5, mRNA sequence
627	2.11866	0.0131999	BE022329.1_135	BE022329.1	43666	Oryza sativa (japonica cultivar-group), predicted mRNA
628	2.11725	0.016571	AW596148.1_368	AW596148.1	34975	Glycine max cDNA clone GENOME SYSTEMS CLONE ID: Gm-c1032-434 5, mRNA sequence
629	2.11689	0.0399911	BI892752.1_386	BI892752.1	41100	Serinethreonine protein kinase
630	2.11586	0.0482996	GMFL01-33-L24-R_420	BW671790.1	30807	GM830006A21C01 Gm-r1083 Glycine max cDNA clone Gm-r1083-2018 3, mRNA sequence.
631	2.11468	0.00785311	BE823650.1_581	BE823650.1	31363	GM700021A20H11 Gm-r1070 Glycine max cDNA clone Gm-r1070-8422 3, mRNA sequence
632	2.11465	0.0174442	BG239716.1_275	BG239716.1	20554	sab74g11.y1 Gm-c1032 Glycine max cDNA clone GENOME SYSTEMS CLONE ID: Gm-c1032-2997 5 similar to TR:O23500 O23500 HYPOTHETICAL 114.3 KD PROTEIN. ;, mRNA sequence
633	2.11159	0.00958676	BU549178.1_542	BU549178.1	31852	Elaeis guineensis microsatellite DNA, clone mEgCIR0840
634	2.11115	0.0130082	CX706379.1_631	CX706379.1	33068	Remorin (pp34)
635	2.11055	0.0364209	BG726262.1_11	BG726262.1	11836	Nicotiana tabacum ERF transcription factor 5 (ERF5) mRNA, complete cds.
636	2.11055	5.11032e-05	BE821627.1_520	BE821627.1	32688	GM700014B20G4 Gm-r1070 Glycine max cDNA clone Gm-r1070-5696 3, mRNA sequence
637	2.10995	0.0151766	CX704375.1_801	CX704375.1	9691	gmrtDrNS01_30-B_M13R_C10_076.s2 Water stressed 5h segment 2 gmrtDrNS01 Glycine max cDNA 3, mRNA sequence
638	2.10764	0.0266847	BU765780.1_348	BU765780.1	36015	Cytochrome P450 CYP2 subfamily
639	2.10639	0.0446929	GMFL01-19-D20-R_189	BW661684.1	44658	Lotus corniculatus var. japonicus genomic DNA, chromosome 4, clone:LjT36E18, TM0288, complete sequence
640	2.10614	0.0358566	CO985381.1_578	CO985381.1	27841	Lotus corniculatus var. japonicus genomic DNA, chromosome 5, clone:LjT01C14, TM0359, complete sequence
641	2.10599	0.0308867	BQ611816.1_511	BQ611816.1	39466	Glycine max putative receptor-like protein kinase 2 mRNA, complete cds.
642	2.10381	0.0126413	GMFL01-27-N13-R_370	BW667678.1	6545	Uncharacterized conserved protein
643	2.10265	0.04132	BI701164.1_340	BI701164.1	41218	Medicago truncatula clone mth2-21i11, complete sequence
644	2.10026	0.017135	GMFL01-08-H24-R_538	BW655605.1	32127	Vigna angularis mRNA for ACC-oxidase, complete cds.
645	2.09907	0.00463943	CF921658.1_640	CF921658.1	19948	Glycine max cytochrome P450 monooxygenase CYP82C1p (CYP82C1) mRNA, complete cds.
646	2.09817	0.0342937	GMFL01-21-G13-R_559	BW663202.1	33539	Lotus corniculatus var. japonicus genomic DNA, chromosome 1, clone:LjT29K22, TM0275, complete sequence
647	2.0974	0.0296626	BE658920.1_545	BE658920.1	24629	GM700007B20F4 Gm-r1070 Glycine max cDNA clone Gm-r1070-2576 3, mRNA sequence
648	2.09718	0.0416445	BG156706.1_196	BG156706.1	9761	Glycine max cDNA clone GENOME SYSTEMS CLONE ID: Gm-c1026-4288 5, mRNA sequence
649	2.0968	0.0301866	BM177405.1_512	BM177405.1	38062	Glycine max cDNA clone SOYBEAN CLONE ID: Gm-c1074-3067 5 similar to TR:Q9SGA8 Q9SGA8 PUTATIVE UDP-GLUCOSYL TRANSFERASE. ;, mRNA sequence
650	2.09502	0.00553033	GMFL01-49-I17-R_360	BW682551.1	17823	G.max win gene encoding wound-induced protein.
651	2.09414	0.0162806	CX710660.1_603	CX710660.1	1457	Sigma factor sigB regulation protein rsbQ
652	2.09402	0.0405548	BI969761.1_570	BI969761.1	11229	GM830009A11C05 Gm-r1083 Glycine max cDNA clone Gm-r1083-3177 3, mRNA sequence
653	2.09375	0.0370061	BE820450.1_91	BE820450.1	19773	Arabidopsis thaliana expressed protein (At3g12920) mRNA, complete cds
654	2.0934	0.0480957	CX712161.1_290	CX712161.1	3921	Lotus corniculatus var. japonicus genomic DNA, chromosome 3, clone:LjT09E01, TM0258a, complete sequence
655	2.09319	0.0149922	CD412604.1_506	CD412604.1	30418	UDP-glucuronosyl and UDP-glucosyl transferase
656	2.09248	0.00731849	BM890964.1_205	BM890964.1	41513	Glycine max cDNA clone SOYBEAN CLONE ID: Gm-c1068-5441 5 similar to TR:Q9SCZ4 Q9SCZ4 RECEPTOR-PROTEIN KINASE-LIKE PROTEIN. ;, mRNA sequence
657	2.09027	0.040788	GMFL01-30-H24-R_486	BW669539.1	25145	Glycine max mRNA for SRC1, complete cds.
658	2.0902	0.0110254	AW152955.1_46	AW152955.1	15536	Glycine max cDNA clone GENOME SYSTEMS CLONE ID: Gm-c1015-2986 5, mRNA sequence
659	2.08895	0.0268362	GMFL01-16-M22-R_404	BW660051.1	44810	Glycine max cDNA clone GENOME SYSTEMS CLONE ID: Gm-r1030-3165 5, mRNA sequence.
660	2.08801	0.0261949	BU548265.1_590	BU548265.1	9027	FOG: Transposon-encoded proteins with TYA, reverse transcriptase, integrase domains in various combinations
661	2.0878	0.0297769	GMFL01-10-J05-R_386	BW656166.1	41692	Lycopersicon esculentum remorin 1 (rem-1) mRNA, complete cds.
662	2.08728	0.0155871	CX708617.1_668	CX708617.1	24450	Nodulation signaling pathway 2 protein
663	2.08597	0.00816924	BE823572.1_430	BE823572.1	24621	GM700021A10C3 Gm-r1070 Glycine max cDNA clone Gm-r1070-8165 3, mRNA sequence
664	2.08582	0.0197067	AW351321.1_701	AW351321.1	2988	Aquaporin (major intrinsic protein family)
665	2.08497	0.000386381	GMFL01-21-N23-R_294	BW663517.1	31886	Medicago truncatula clone mth1-14n3, complete sequence
666	2.08467	0.0201635	AI939094.1_382	AI939094.1	11421	Protein involved in plasmid maintenancenuclear protein involved in lipid metabolism
667	2.08466	0.0152944	BI321792.1_283	BI321792.1	28969	Cyamopsis tetragonoloba mRNA for UDP-galactose 4-epimerase, clone GEPI48.
668	2.08143	0.0414694	CO981634.1_526	CO981634.1	9555	GM89011B2G07.r1 Gm-r1089 Glycine max cDNA clone Gm-r1089-4166 3, mRNA sequence
669	2.07876	0.0120128	BI967665.1_553	BI967665.1	38364	FOG: Zn-finger
670	2.0785	0.0162133	BI968964.1_633	BI968964.1	14881	Mesembryanthemum crystallinum ethylene responsive protein (EREB) mRNA, complete cds.
671	2.07627	0.0096355	CA850987.1_620	CA850987.1	28179	Cicer arietinum mRNA for putative 14-kDa proline-rich protein (ORF1).
672	2.07624	0.0397071	BU547991.1_600	BU547991.1	27283	Glycine max homeodomain-leucine zipper protein 57 (Hdl57) mRNA, complete cds.
673	2.07598	0.0252541	BG839687.1_621	BG839687.1	13257	Gm01_05f12_F Gm01_AAFC_ECORC_Glycine_max_cold_stressed_leaves Glycine max cDNA clone Gm01_05f12, mRNA sequence
674	2.07593	0.0357015	GMFL01-27-C21-R_421	BW667208.1	45116	Lotus corniculatus var. japonicus genomic DNA, chromosome 3, clone:LjT21I12, TM0136, complete sequence
675	2.07463	0.0149381	BF325031.1_407	BF325031.1	26316	Thioredoxin, nucleoredoxin and related proteins
676	2.07443	0.0403957	BU549467.1_380	BU549467.1	37797	Glycine max GmMYB29A1 gene, complete cds
677	2.07437	0.0374608	CX707532.1_703	CX707532.1	14417	gmrtDrNS01_25-C_M13R_D03_025.s3 Water stressed 48h segment 1 gmrtDrNS01 Glycine max cDNA 3, mRNA sequence
678	2.073	0.02081	BI969181.1_677	BI969181.1	42268	GM830007B10G07 Gm-r1083 Glycine max cDNA clone Gm-r1083-2629 3, mRNA sequence
679	2.07126	0.0335326	BI971274.1_689	BI971274.1	9464	GM830013A10G11 Gm-r1083 Glycine max cDNA clone Gm-r1083-4917 3, mRNA sequence
680	2.06891	0.0305793	CA801499.1_621	CA801499.1	33561	Dehydration-responsive protein RD22 precursor
681	2.06797	0.0128206	BU764578.1_122	BU764578.1	11437	sas03e12.y2 Gm-c1080 Glycine max cDNA clone SOYBEAN CLONE ID: Gm-c1080-2903 5 similar to TR:Q9SVW8 Q9SVW8 HYPOTHETICAL 61.0 KD PROTEIN. ;, mRNA sequence
682	2.06529	0.0237464	CD402690.1_453	CD402690.1	31251	Medicago truncatula clone mth2-36n3, complete sequence
683	2.06449	0.032929	BE660267.1_42	BE660267.1	20729	184 GmaxSC Glycine max cDNA, mRNA sequence
684	2.06413	0.0215734	CO984829.1_623	CO984829.1	7020	GM89022B1C03.r1 Gm-r1089 Glycine max cDNA clone Gm-r1089-8189 3, mRNA sequence
685	2.0632	0.0144847	BM188138.1_496	BM188138.1	20443	Pleiotropic drug resistance proteins (PDR1-15), ABC superfamily
686	2.06176	0.00941604	CF807129.1_416	CF807129.1	9497	TPA: Glycine max putative phytosulfokine peptide precursor (PSK5) mRNA, complete cds
687	2.05953	0.0266072	BQ453992.1_469	BQ453992.1	30624	Glycine max cDNA clone SOYBEAN CLONE ID: Gm-c1081-3972 5, mRNA sequence
688	2.05855	0.0247493	CA851827.1_519	CA851827.1	33155	Major latex protein 15 (MLP 15) (gMLP15)
689	2.0564	0.0268177	GMFL01-08-L06-R_37	BW655112.1	29800	Trehalose-6-phosphate synthase component TPS1 and related subunits
690	2.05497	0.0429525	GMFL01-21-O14-R_378	BW663545.1	22875	Glycine max cDNA clone GENOME SYSTEMS CLONE ID: Gm-c1027-1361 5, mRNA sequence.
691	2.05375	0.0330159	GMFL01-26-A10-R_312	BW666407.1	12149	P.sativum mRNA for chloroplastic outer envelope membrane protein (OEP75).
692	2.05309	0.0095113	GMFL01-24-A01-R_465	BW664990.1	4340	Arabidopsis thaliana expressed protein (At5g03880) mRNA, complete cds
693	2.05252	0.0309225	CX547734.1_736	CX547734.1	2314	gmrtDrNS01_11-A_M13R_G02_004.s2 Water stressed 5h segment 2 gmrtDrNS01 Glycine max cDNA 3, mRNA sequence
694	2.04951	0.027348	CX708719.1_747	CX708719.1	3095	UDP-glucose 4-epimeraseUDP-sulfoquinovose synthase
695	2.04838	0.00999302	BM523457.1_356	BM523457.1	18067	sam84a07.y2 Gm-c1087 Glycine max cDNA clone SOYBEAN CLONE ID: Gm-c1087-422 5 similar to TR:Q9SS03 Q9SS03 F12P19.3. ;, mRNA sequence
696	2.04791	0.0491918	BE658705.1_585	BE658705.1	15948	Arabidopsis thaliana LOB domain protein 1 lateral organ boundaries domain protein 1 (LBD1) (At1g07900) mRNA, complete cds
697	2.04641	0.0377561	GMFL01-25-O02-R_449	BW666302.1	33639	Arabidopsis thaliana expressed protein (At5g11950) mRNA, complete cds
698	2.04579	0.0193294	BI786776.1_477	BI786776.1	32477	Glycine max cDNA clone GENOME SYSTEMS CLONE ID: Gm-c1068-2371 5 similar to TR:Q9SNC6 Q9SNC6 ARM REPEAT CONTAINING PROTEIN HOMOLOG. ;, mRNA sequence
699	2.04419	0.0127593	CF922278.1_637	CF922278.1	11711	gmrhRww24-09-T7_D01_1_009 Soybean root hair subtracted cDNA library gmrhRww24 Glycine max cDNA, mRNA sequence
700	2.04363	0.0336414	AW119920.1_309	AW119920.1	40775	Glycine max cDNA clone GENOME SYSTEMS CLONE ID: Gm-c1016-3604 5 similar to TR:O22753 O22753 PREDICTED LEUCINE-RICH PROTEIN. ;, mRNA sequence
701	2.04219	0.0301279	AW569433.1_472	AW569433.1	15608	C-8,7 sterol isomerase
702	2.04134	0.00259351	CF921637.1_492	CF921637.1	38462	Zea mays mRNA for autophagy protein 9 (atg9 gene).
703	2.03995	0.0327192	CA820651.1_162	CA820651.1	10498	G.max mRNA from stress-induced gene (H4).
704	2.03881	0.00540628	GMFL01-36-J01-R_137	BW673704.1	26978	GM700012A10A5 Gm-r1070 Glycine max cDNA clone Gm-r1070-4617 3, mRNA sequence.
705	2.03782	0.0392654	BI970791.1_133	BI970791.1	20420	Lotus corniculatus var. japonicus genomic DNA, chromosome 1, clone:LjT27L02, TM0144, complete sequence
706	2.03484	0.048715	AW707057.1_90	AW707057.1	31562	Ubiquitin and ubiquitin-like proteins
707	2.03111	0.0309726	BI969002.1_148	BI969002.1	3235	Arabidopsis thaliana integral membrane family protein (At5g06200) mRNA, complete cds
708	2.0292	0.00133539	BI426923.1_457	BI426923.1	30056	Glycine max cDNA clone GENOME SYSTEMS CLONE ID: Gm-c1080-459 5, mRNA sequence
709	2.02907	0.0434475	GMFL01-28-J05-R_436	BW668177.1	24685	Molecular chaperone (DnaJ superfamily)
710	2.02785	0.0328201	CO980890.1_783	CO980890.1	43966	GM89009B1C06.r1 Gm-r1089 Glycine max cDNA clone Gm-r1089-3203 3, mRNA sequence
711	2.02731	0.0182577	CD409042.1_530	CD409042.1	10681	Medicago truncatula clone mth2-116m7, complete sequence
712	2.02559	0.0148073	BM954860.1_463	BM954860.1	13160	Lotus corniculatus var. japonicus genomic DNA, chromosome 2, clone:LjT28L17, TM0153b, complete sequence
713	2.02344	0.0285747	CD400233.1_330	CD400233.1	41326	Alcohol dehydrogenase, class III
714	2.02091	0.0285386	CO985438.1_759	CO985438.1	30910	Glycine max cytochrome P450 monooxygenase CYP82C1p (CYP82C1) mRNA, complete cds.
715	2.02032	0.0340721	BE210935.1_1	BE210935.1	14562	Glycine max cDNA clone GENOME SYSTEMS CLONE ID: Gm-c1039-1879 5, mRNA sequence
716	2.02022	0.0337871	GMFL01-37-H23-R_217	BW674323.1	10202	GM700005A10C10 Gm-r1070 Glycine max cDNA clone Gm-r1070-1651 3, mRNA sequence.
717	2.01828	0.0239311	GMFL01-33-L07-R_463	BW671756.1	25954	Medicago truncatula clone mth2-71p5, complete sequence
718	2.01755	0.0245485	BU578331.1_344	BU578331.1	24953	Soybean mRNA for cytochrome P450 (CYP93A1), complete cds.
719	2.01651	0.0270746	GMFL01-23-A11-R_179	BW664319.1	40740	Medicago truncatula clone mth2-23j1, complete sequence
720	2.01586	0.0285314	BE658676.1_713	BE658676.1	32949	Arabidopsis thaliana expressed protein (At2g25605) mRNA, complete cds
721	2.0148	0.0476538	BE821421.1_590	BE821421.1	43069	Glycine max glutathione S-transferase GST 16 mRNA, complete cds.
722	2.0147	0.00198182	GMFL01-51-A19-R_410	BW683586.1	8596	Glycine max cDNA clone GENOME SYSTEMS CLONE ID: Gm-c1068-4033 5, mRNA sequence.
723	2.01465	0.0350981	AW201551.1_495	AW201551.1	30335	Oryza sativa (japonica cultivar-group), predicted mRNA
724	2.01418	0.00854222	CO984463.1_645	CO984463.1	22416	Eu4=urease {clone 5E5} [Glycine max=soybeans, cv. Dare, mid-maturation embryos, mRNA Partial, 540 nt].
725	2.01269	0.0178853	GMFL01-13-C15-R_311	BW657997.1	44315	Elaeagnus umbellata S-adenosyl-L-methionine synthetase (SAMS1) mRNA, complete cds.
726	2.01139	0.00433092	CX706335.1_589	CX706335.1	8521	gmrtDrNS01_10-C_M13R_G11_083.s1 Water stressed 5h segment 1 gmrtDrNS01 Glycine max cDNA 3, mRNA sequence
727	2.01028	0.0310355	CO978642.1_741	CO978642.1	37897	GM89001A2D02.r1 Gm-r1089 Glycine max cDNA clone Gm-r1089-148 3, mRNA sequence
728	2.0098	0.0487864	GMFL01-49-D18-F_428	BW682332.1	39437	Predicted transposase
729	2.00606	0.0445613	BE823703.1_610	BE823703.1	2285	Glycine max clone gmw1-42i18, complete sequence
730	2.00421	0.00779191	GMFL01-51-J15-F_62	BW683969.1	34356	GM880002B20C11 Gm-r1088 Glycine max cDNA clone Gm-r1088-526 3, mRNA sequence.
731	2.00344	0.0107432	BI972945.1_169	BI972945.1	2846	saf39b06.y4 Gm-c1077 Glycine max cDNA clone GENOME SYSTEMS CLONE ID: Gm-c1077-828 5, mRNA sequence
732	2.00318	0.0200395	AW348937.1_581	AW348937.1	28816	GM210010A20E11 Gm-r1021 Glycine max cDNA clone Gm-r1021-3670 3, mRNA sequence
733	2.00217	0.0298575	BG315801.1_410	BG315801.1	35560	Lycopersicon esculentum clone 114205R, mRNA sequence.
734	2.00124	0.0217492	AW278080.1_352	AW278080.1	3144	Glycine max cDNA clone GENOME SYSTEMS CLONE ID: Gm-c1009-2353 5, mRNA sequence

## Sheet: Table S4
Table S4. List of the downregulated probesets with the ratios of control/nitrate more than two-fold in the nodules after 24 hours of the 5-mM nitrate treatment.
	The data are listed from the highest ratio in descending order, with the ratio (control/nitratel), t-test, probe ID, primary accession, feature number, and description.
	The red and yellow columns show the common probests, in which the roots show the ratio higher than x4 (red) and between x2 and x4 (yellow).
Descending order	Ratio (control/nitrate)	T-TEST	ProbeID	PrimaryAccession	FeatureNum	Description
1	31.3844	0.00951267	GMFL01-40-M21-R_76	BW676579.1	42519	GM880018A10H06 Gm-r1088 Glycine max cDNA clone Gm-r1088-6875 3, mRNA sequence.
2	15.2639	0.00992029	BU550052.1_116	BU550052.1	6335	GM880018A10H06 Gm-r1088 Glycine max cDNA clone Gm-r1088-6875 3, mRNA sequence
3	13.9045	0.00496643	CD409922.1_668	CD409922.1	38969	Glycine max GM-ASNASE1 mRNA for L-asparaginase, complete cds.
4	13.0259	0.0156714	CX705392.1_826	CX705392.1	19953	Oryza sativa (japonica cultivar-group) cDNA clone:J023059A13, full insert sequence.
5	11.5798	0.00260708	CF805961.1_241	CF805961.1	6915	Glycine max GM-ASNASE1 mRNA for L-asparaginase, complete cds.
6	11.555	0.00946214	BG881625.1_433	BG881625.1	24597	Glycine max cDNA clone GENOME SYSTEMS CLONE ID: Gm-c1065-2936 5 similar to TR:Q9ZVR9 Q9ZVR9 F15K9.22. ;, mRNA sequence
7	10.9586	0.0228702	BI968609.1_485	BI968609.1	44431	Vigna radiata GIR1 (GIR1) mRNA, complete cds.
8	10.0964	0.00207842	CX710058.1_527	CX710058.1	21437	gmrtDrNS01_15-D_M13R_C06_044.s2 Water stressed 5h segment 2 gmrtDrNS01 Glycine max cDNA 3, mRNA sequence
9	10.0092	0.0139645	AW459363.1_318	AW459363.1	34713	Arabidopsis thaliana xyloglucan:xyloglucosyl transferase, putative xyloglucan endotransglycosylase, putative endo-xyloglucan transferase, putati (At2g36870) mRNA, complete cds
10	9.67005	0.00122721	CD486977.1_626	CD486977.1	6539	Serinethreonine protein kinase
11	8.86191	0.00904671	BM091668.1_506	BM091668.1	16018	L.japonicus mRNA for small GTP-binding protein, RAC2.
12	8.58434	0.0250419	GMFL01-22-H09-F_556	BW663930.1	32090	Lupinus albus peroxidase 2 (prx2) mRNA, partial cds.
13	8.55925	0.0050211	BE658877.1_631	BE658877.1	26574	Lotus corniculatus var. japonicus genomic DNA, chromosome 3, clone:LjT34A24, TM0129, complete sequence
14	8.35224	0.00444926	CX711074.1_207	CX711074.1	40248	Sulfatebicarbonateoxalate exchanger SAT-1 and related transporters (SLC26 family)
15	8.22639	0.0338675	AI442864.1_360	AI442864.1	653	Glycine max cDNA clone GENOME SYSTEMS CLONE ID: Gm-c1004-562 3, mRNA sequence
16	8.19377	0.00689773	BU550961.1_468	BU550961.1	6223	GM880019B11F03 Gm-r1088 Glycine max cDNA clone Gm-r1088-7181 3, mRNA sequence
17	7.69923	0.0182774	BE804789.1_469	BE804789.1	8423	Sulfatebicarbonateoxalate exchanger SAT-1 and related transporters (SLC26 family)
18	7.65739	0.0044823	CX702812.1_39	CX702812.1	29719	Sulfatebicarbonateoxalate exchanger SAT-1 and related transporters (SLC26 family)
19	7.49925	0.00713073	BU546703.1_357	BU546703.1	8697	GM880011A20C02 Gm-r1088 Glycine max cDNA clone Gm-r1088-3940 3, mRNA sequence
20	7.15551	0.0293108	GMFL01-43-N02-F_57	BW678628.1	34347	Datisca glomerata root-nodule protein Dg93 mRNA, complete cds.
21	6.90104	0.00666256	BE657958.2_490	BE657958.2	9208	Medicago truncatula chromosome 7 BAC clone mth2-85d15, complete sequence
22	6.89776	0.00427304	CO985733.1_406	CO985733.1	9204	GM89015A2B11.r2 Gm-r1089 Glycine max cDNA clone Gm-r1089-5446 3, mRNA sequence
23	6.84908	0.00973309	CO984255.1_692	CO984255.1	34275	GM89021B1G11.r1 Gm-r1089 Glycine max cDNA clone Gm-r1089-8013 3, mRNA sequence
24	6.80446	0.0467278	CX703119.1_785	CX703119.1	6386	gmrtDrNS01_13-B_M13R_C04_028.s4 Water stressed 48h segment 2 gmrtDrNS01 Glycine max cDNA 3, mRNA sequence
25	6.62042	0.0104785	BE804306.1_360	BE804306.1	22264	Arabidopsis thaliana expressed protein (At5g22090) mRNA, complete cds
26	6.48696	0.0279343	BU551107.1_500	BU551107.1	26029	GM880014B20H03 Gm-r1088 Glycine max cDNA clone Gm-r1088-5358 3, mRNA sequence
27	6.32015	0.003865	AW394756.1_284	AW394756.1	38946	Glycine max mRNA for microsomal omega-3 fatty acid desaturase, complete cds.
28	6.30638	0.00922314	CO984036.1_492	CO984036.1	36213	GM89021A1C10.r1 Gm-r1089 Glycine max cDNA clone Gm-r1089-7795 3, mRNA sequence
29	6.19927	0.00256179	CD390619.1_41	CD390619.1	23450	Chitinase
30	6.14313	0.0130427	GMFL01-42-D05-R_414	BW677548.1	1047	Lotus corniculatus var. japonicus genomic DNA, chromosome 6, clone:LjT13E04, TM0314, complete sequence
31	6.03935	0.00138257	CX703596.1_811	CX703596.1	3064	gmrtDrNS01_18-B_M13R_E01_007.s3 Water stressed 48h segment 1 gmrtDrNS01 Glycine max cDNA 3, mRNA sequence
32	5.95261	0.00723669	GMFL01-08-F10-R_584	BW655212.1	19315	Glycine max L-asparaginase mRNA, complete cds.
33	5.91393	0.00499931	BE657229.1_561	BE657229.1	11506	GM700001A10G12 Gm-r1070 Glycine max cDNA clone Gm-r1070-311 3, mRNA sequence
34	5.79541	0.0178863	GMFL01-08-A24-R_263	BW655594.1	13299	Predicted endo-1,3-beta-glucanase
35	5.73771	0.000281476	BU965051.1_430	BU965051.1	24310	Medicago truncatula clone mth2-24f5, complete sequence
36	5.73695	0.000791279	CX705279.1_664	CX705279.1	10562	Glycine max 24 kDa seed maturation protein mRNA, complete cds.
37	5.68632	0.01397	BI971547.1_338	BI971547.1	21049	Medicago truncatula clone mth2-71p5, complete sequence
38	5.68082	0.0139199	BE823100.1_570	BE823100.1	16542	GM700020A20A10 Gm-r1070 Glycine max cDNA clone Gm-r1070-7700 3, mRNA sequence
39	5.67374	0.00137501	CO983481.1_570	CO983481.1	15848	GM89019A1A06.r1 Gm-r1089 Glycine max cDNA clone Gm-r1089-6923 3, mRNA sequence
40	5.65753	0.0391203	BU551092.1_580	BU551092.1	39499	Arabidopsis thaliana expressed protein (At3g56220) mRNA, complete cds
41	5.57564	0.0022866	AW598384.1_293	AW598384.1	6980	FOG: Leucine rich repeat
42	5.56954	0.00226428	CX709685.1_746	CX709685.1	43972	Multidrug resistance-associated proteinmitoxantrone resistance protein, ABC superfamily
43	5.48742	0.00398529	BG363521.1_61	BG363521.1	43640	Glycine max cDNA clone GENOME SYSTEMS CLONE ID: Gm-c1051-3001 5 similar to TR:O49307 O49307 PUTATIVE SULPHATE TRANSPORTER PROTEIN#PROTEIN. [1] ;, mRNA sequence
44	5.46078	0.0451775	BI315627.1_348	BI315627.1	4326	Ca2+-independent phospholipase A2
45	5.43865	0.00266855	CD400087.1_483	CD400087.1	33150	Putative serinethreonine protein kinase
46	5.4325	0.0108139	CO979057.1_568	CO979057.1	608	GM89003B1C03.r1 Gm-r1089 Glycine max cDNA clone Gm-r1089-893 3, mRNA sequence
47	5.40786	0.00785524	GMFL01-35-E05-R_514	BW672826.1	20963	Glycine max cDNA clone GENOME SYSTEMS CLONE ID: Gm-c1009-3369 5 similar to TR:O81792 O81792 PROTEIN KINASE - LIKE PROTEIN ;, mRNA sequence.
48	5.39082	0.0307293	CO980523.1_646	CO980523.1	15598	GM89008A2E07.r1 Gm-r1089 Glycine max cDNA clone Gm-r1089-2894 3, mRNA sequence
49	5.38259	0.010227	BE823273.1_524	BE823273.1	9738	Glycine max mRNA for mitotic cyclin a2-type, complete cds.
50	5.3151	0.0306261	AW598610.1_362	AW598610.1	5793	Glycine max GmFAD3-2b mRNA for microsomal omega-3 fatty acid desaturase, complete cds.
51	5.29147	0.00612215	BE658904.1_255	BE658904.1	6535	Medicago truncatula chromosome 7 BAC clone mth2-29a5, complete sequence
52	5.28517	0.00699151	BE609673.1_384	BE609673.1	26490	Glycine max cellulase gene, partial cds
53	5.24886	0.0369819	BI971528.1_513	BI971528.1	22628	GM830013B21B01 Gm-r1083 Glycine max cDNA clone Gm-r1083-4682 3, mRNA sequence
54	5.24424	0.00379078	BG157816.1_562	BG157816.1	39548	Glycine max cDNA clone GENOME SYSTEMS CLONE ID: Gm-c1063-1732 5 similar to TR:O64470 O64470 PUTATIVE ANTHRANILATE N-HYDROXYCINNAMOYLBENZOYLTRANSFERASE. ;, mRNA sequence
55	5.23834	0.00333624	GMFL01-38-B16-F_406	BW674719.1	12478	Medicago truncatula clone mth2-90m14, complete sequence
56	5.17975	0.0187436	BQ133713.1_338	BQ133713.1	37434	Glycine max cDNA clone SOYBEAN CLONE ID: Gm-c1052-3865 5 similar to TR:Q9SJW9 Q9SJW9 AT2G31270 PROTEIN. ;, mRNA sequence
57	5.148	0.00204573	CA800524.1_579	CA800524.1	4174	Medicago truncatula clone mth2-12p22, complete sequence
58	5.09237	0.0405817	GMFL01-10-J17-R_403	BW656480.1	13488	Arabidopsis thaliana rubredoxin family protein (At5g51010) mRNA, complete cds
59	5.08294	0.000555546	BI971063.1_675	BI971063.1	26745	Cucumisin precursor (EC 3.4.21.25) (Allergen Cuc m 1)
60	5.07055	0.0250512	BE658931.1_418	BE658931.1	24154	GM700007B20G3 Gm-r1070 Glycine max cDNA clone Gm-r1070-2622 3, mRNA sequence
61	4.9822	0.0257487	BG507358.1_229	BG507358.1	44311	Arabidopsis thaliana bZIP transcription factor family protein (At3g58120) mRNA, complete cds
62	4.92149	0.000798775	BI970201.1_701	BI970201.1	35039	Arabidopsis thaliana expressed protein (At1g52140) mRNA, complete cds
63	4.91793	0.00766549	AW311540.1_393	AW311540.1	38470	Prunus persica clone pPn31C7 hypothetical proteins, and hypothetical transcription factor genes, complete cds
64	4.85029	0.034703	AW186460.1_596	AW186460.1	28427	Glycine max cDNA clone GENOME SYSTEMS CLONE ID: Gm-c1019-2114 5 similar to SW:RRF_ECOLI P16174 RIBOSOME RECYCLING FACTOR ;, mRNA sequence
65	4.81132	0.00220332	BU548738.1_483	BU548738.1	21087	GM880015B20G04 Gm-r1088 Glycine max cDNA clone Gm-r1088-5696 3, mRNA sequence
66	4.80619	0.0135827	CX706335.1_589	CX706335.1	8521	gmrtDrNS01_10-C_M13R_G11_083.s1 Water stressed 5h segment 1 gmrtDrNS01 Glycine max cDNA 3, mRNA sequence
67	4.78907	0.0243545	BU544528.1_442	BU544528.1	15022	Possible pfkB family carbohydrate kinase
68	4.74094	0.0172849	GMFL01-01-H12-F_389	BW650990.1	38738	Medicago truncatula clone mth2-194a22, complete sequence
69	4.72444	0.0335464	CO985424.1_719	CO985424.1	44	Putative auxin efflux carrier component 5 (AtPIN5)
70	4.69165	0.00570913	CO982211.1_497	CO982211.1	21952	Serinethreonine protein kinase
71	4.68658	0.0247962	BI785700.1_456	BI785700.1	40119	Glycine max cDNA clone GENOME SYSTEMS CLONE ID: Gm-c1065-5836 5 similar to TR:Q9SJR3 Q9SJR3 AT2G36420 PROTEIN. ;, mRNA sequence
72	4.66769	0.0141413	CD392171.1_494	CD392171.1	321	Medicago truncatula clone mth2-8i21, complete sequence
73	4.65367	0.0246407	BI971309.1_427	BI971309.1	1656	Arabidopsis thaliana senescence-associated protein-related (At4g17670) mRNA, complete cds
74	4.6216	0.0493537	CO979894.1_735	CO979894.1	1662	GM89006B1F10.r1 Gm-r1089 Glycine max cDNA clone Gm-r1089-2203 3, mRNA sequence
75	4.55119	0.0348223	CK768775.1_194	CK768775.1	36785	Medicago truncatula chromosome 7 BAC clone mth2-25c14, complete sequence
76	4.52951	0.0174853	BM094219.1_402	BM094219.1	32841	Glycine max cDNA clone GENOME SYSTEMS CLONE ID: Gm-c1036-2637 5, mRNA sequence
77	4.49512	0.0146638	BQ453218.1_485	BQ453218.1	6191	Lotus corniculatus var. japonicus genomic DNA, chromosome 4, clone:LjT42D17, TM0108, complete sequence
78	4.46782	0.00865907	AI443411.1_602	AI443411.1	36987	sa31h03.x1 Gm-c1004 Glycine max cDNA clone GENOME SYSTEMS CLONE ID: Gm-c1004-942 3 similar to SW:D100_ARATH Q00874 DNA-DAMAGE-REPAIRTOLERATION PROTEIN DRT100 PRECURSOR ;, mRNA sequence
79	4.45685	0.0232428	CX711883.1_692	CX711883.1	25988	gmrtDrNS01_39-D_M13R_B12_094.s3 Water stressed 48h segment 1 gmrtDrNS01 Glycine max cDNA 3, mRNA sequence
80	4.43202	0.028427	CO980933.1_747	CO980933.1	10535	Dehydrogenases with different specificities (related to short-chain alcohol dehydrogenases)
81	4.42977	0.00167872	BM309535.1_429	BM309535.1	30844	FOG: Leucine rich repeat
82	4.38637	0.0149566	CO979751.1_347	CO979751.1	19289	GM89005B2B12.r1 Gm-r1089 Glycine max cDNA clone Gm-r1089-1632 3, mRNA sequence
83	4.38584	0.01369	BE822985.1_545	BE822985.1	14828	GM700019A20G4 Gm-r1070 Glycine max cDNA clone Gm-r1070-7592 3, mRNA sequence
84	4.37786	0.0229694	BM885167.1_466	BM885167.1	21072	Aquaporin (major intrinsic protein family)
85	4.34744	0.00646023	BG790284.1_360	BG790284.1	12661	Glycine max cDNA clone GENOME SYSTEMS CLONE ID: Gm-c1064-3297 5 similar to TR:Q9ZNX4 Q9ZNX4 PGP76 PRECURSOR. ;, mRNA sequence
86	4.32098	6.05961e-05	BI316407.1_370	BI316407.1	34637	Glycine max cDNA clone GENOME SYSTEMS CLONE ID: Gm-c1065-4567 5 similar to TR:Q9ST88 Q9ST88 CAA30379.1 PROTEIN. ;, mRNA sequence
87	4.31347	0.00590234	BF595342.1_538	BF595342.1	4971	Arabidopsis thaliana subtilase family protein (At2g19170) mRNA, complete cds
88	4.31158	0.0150562	GMFL01-23-B15-R_528	BW664366.1	34022	G.max ADR11 mRNA.
89	4.29545	0.0236029	AW119808.1_498	AW119808.1	41748	Arabidopsis thaliana expressed protein (At5g57770) mRNA, complete cds
90	4.28067	0.0392815	BU546166.1_478	BU546166.1	30779	Medicago truncatula clone mth2-165j9, complete sequence
91	4.27576	0.0201888	AW830156.1_438	AW830156.1	12198	UDP-glucuronosyl and UDP-glucosyl transferase
92	4.26854	0.036296	BE210653.1_406	BE210653.1	10116	Glycine max cDNA clone GENOME SYSTEMS CLONE ID: Gm-c1039-1543 5 similar to TR:O80786 O80786 PUTATIVE DNA REPLICATION LICENSING FACTOR, MCM5. ;, mRNA sequence
93	4.26324	0.0104303	BM732920.1_385	BM732920.1	25645	UDP-glucuronosyl and UDP-glucosyl transferase
94	4.20516	0.0159369	AW831558.1_336	AW831558.1	37635	Predicted endo-1,3-beta-glucanase
95	4.203	0.00261248	BE659719.1_100	BE659719.1	4672	GM700010B10E5 Gm-r1070 Glycine max cDNA clone Gm-r1070-4065 3, mRNA sequence
96	4.20137	0.0408563	AW348608.1_496	AW348608.1	12305	GM210002B22F11 Gm-r1021 Glycine max cDNA clone Gm-r1021-670 3, mRNA sequence
97	4.19131	0.00186041	GMFL01-39-E13-R_459	BW675507.1	42620	UDP-glucuronosyl and UDP-glucosyl transferase
98	4.18532	0.00342126	BE331461.1_380	BE331461.1	42461	Lotus corniculatus var. japonicus genomic DNA, chromosome 4, clone:LjT07K08, TM0046b, complete sequence
99	4.17373	0.0154821	AW349192.1_627	AW349192.1	9418	Pectinesterase A precursor (EC 3.1.1.11) (Pectin methylesterase A) (PE A)
100	4.1732	0.00705172	GMFL01-44-H02-R_292	BW679046.1	45191	Medicago truncatula chromosome 2 BAC clone mth2-4g10, complete sequence
101	4.16316	0.00937498	BI975043.1_454	BI975043.1	41703	Mitochondrial carrier protein
102	4.13703	0.00310141	BE806065.1_221	BE806065.1	21616	Arabidopsis thaliana pectate lyase family protein (At3g53190) mRNA, complete cds
103	4.10414	0.00710286	CX704751.1_854	CX704751.1	24634	Vigna angularis AdGt-8 mRNA for glucosyltransferase-8, partial cds.
104	4.10215	0.0435045	BU551342.1_338	BU551342.1	7015	GM880023B21B06 Gm-r1088 Glycine max cDNA clone Gm-r1088-8532 3, mRNA sequence
105	4.09594	0.00193019	CX707389.1_761	CX707389.1	58	Hydroxyindole-O-methyltransferase and related SAM-dependent methyltransferases
106	4.08924	0.000736334	BI787704.1_1	BI787704.1	22364	Predicted membrane protein
107	4.07295	0.00544437	BE822696.1_589	BE822696.1	2680	Solanum tuberosum mRNA for putative peroxidase (prx2 gene).
108	4.0715	0.0243057	BE823562.1_522	BE823562.1	6710	GATA-456 transcription factors
109	4.04631	0.0388013	BM887504.1_276	BM887504.1	35677	sam39e02.y1 Gm-c1068 Glycine max cDNA clone SOYBEAN CLONE ID: Gm-c1068-7131 5 similar to TR:Q39890 Q39890 CALMODULIN. ;, mRNA sequence
110	4.02861	0.0089712	BI095038.1_403	BI095038.1	42559	Galactosyltransferases
111	4.0232	0.000658778	GMFL01-14-A20-R_599	BW658697.1	35708	UDP-glucuronosyl and UDP-glucosyl transferase
112	4.01865	0.0203938	CX547419.1_683	CX547419.1	37559	Medicago truncatula clone mth2-15h11, complete sequence
113	4.0168	0.0419874	CD402264.1_472	CD402264.1	41495	Gm_ck24873 Soybean induced by Salicylic Acid Glycine max cDNA 3, mRNA sequence
114	4.0161	0.0204552	AW348225.1_376	AW348225.1	35145	GM210001B12C2 Gm-r1021 Glycine max cDNA clone Gm-r1021-123 3, mRNA sequence
115	4.01135	0.00310247	BE820997.1_468	BE820997.1	16190	O-methyltransferase
116	4.00843	0.0231583	GMFL01-34-J20-R_505	BW672377.1	39577	Lotus corniculatus var. japonicus genomic DNA, chromosome 1, clone:LjT11J24, TM0185, complete sequence
117	3.99261	0.0332464	GMFL01-07-M08-R_652	BW654481.1	40662	Gm_ck8787 Soybean induced by Salicylic Acid Glycine max cDNA 3, mRNA sequence.
118	3.96402	0.0181805	GMFL01-27-F06-R_402	BW667310.1	2623	Ca2+-binding actin-bundling protein (fimbrinplastin), EF-Hand protein superfamily
119	3.95612	0.0418096	CA800138.1_612	CA800138.1	2715	Medicago truncatula clone mth2-8j13, complete sequence
120	3.95399	0.00121355	AW185744.1_432	AW185744.1	42113	Pyrus pyrifolia PpGAL6 mRNA for beta-D-galactosidase, complete cds.
121	3.92736	0.0161999	CA784760.1_562	CA784760.1	5048	Serinethreonine protein kinase
122	3.92322	0.00342617	AW830551.1_482	AW830551.1	14326	Lotus corniculatus var. japonicus genomic DNA, chromosome 3, clone:LjT34A24, TM0129, complete sequence
123	3.9198	0.0228733	CO980593.1_701	CO980593.1	11055	GM89008B1C11.r1 Gm-r1089 Glycine max cDNA clone Gm-r1089-2829 3, mRNA sequence
124	3.90967	0.0258011	AI938532.1_203	AI938532.1	18716	Glycine max cDNA clone GENOME SYSTEMS CLONE ID: Gm-c1015-374 5, mRNA sequence
125	3.90897	0.0437767	AW781063.1_276	AW781063.1	18584	Glycine max cDNA clone GENOME SYSTEMS CLONE ID: Gm-c1037-1117 5, mRNA sequence
126	3.89613	0.0468031	CD407211.1_569	CD407211.1	28580	Gm_ck32239 Soybean induced by Salicylic Acid Glycine max cDNA 3, mRNA sequence
127	3.89487	0.00617591	BM527612.1_396	BM527612.1	25047	Mitochondrial carrier protein
128	3.89257	0.00372456	GMFL01-01-K14-F_374	BW651041.1	13457	Lotus corniculatus var. japonicus genomic DNA, chromosome 3, clone:LjT34A24, TM0129, complete sequence
129	3.89044	0.00212459	BF324339.1_154	BF324339.1	1741	UDP-glucuronosyl and UDP-glucosyl transferase
130	3.8861	0.0366746	BU549190.1_541	BU549190.1	17819	DNA replication licensing factor, MCM5 component
131	3.86764	0.0063571	CX708103.1_883	CX708103.1	26824	SAM-dependent methyltransferases
132	3.86393	0.0224991	CX704198.1_906	CX704198.1	1385	Cicer arietinum mRNA for pectin methylesterase (pme1 gene).
133	3.85615	0.0495194	GMFL01-41-O12-R_431	BW677356.1	22043	UDP-glucuronosyl and UDP-glucosyl transferase
134	3.84688	0.0109609	CA851953.1_571	CA851953.1	24091	Lotus corniculatus var. japonicus genomic DNA, chromosome 6, clone:LjT04E21, TM0336, complete sequence
135	3.84326	0.0158792	AW433073.1_418	AW433073.1	25631	Arabidopsis thaliana leucine-rich repeat family protein (At4g20940) mRNA, complete cds
136	3.83853	0.00390557	GMFL01-01-O06-F_374	BW650876.1	15561	Glycine max UDP-glucose dehydrogenase mRNA, complete cds.
137	3.83779	0.0040282	GMFL01-39-E10-R_453	BW675501.1	25482	Arabidopsis thaliana expressed protein (At5g26790) mRNA, complete cds
138	3.83705	0.000335253	BI970577.1_703	BI970577.1	31351	GM830010B24G01 Gm-r1083 Glycine max cDNA clone Gm-r1083-3770 3, mRNA sequence
139	3.83457	0.0303216	BM270808.1_378	BM270808.1	3642	Arabidopsis thaliana expressed protein (At1g13245) mRNA, complete cds
140	3.82142	0.00296704	CX701588.1_831	CX701588.1	18828	gmrtDrNS01_40-A_M13R_A07_063.s3 Water stressed 48h segment 1 gmrtDrNS01 Glycine max cDNA 3, mRNA sequence
141	3.8167	0.0183911	GMFL01-35-H16-R_405	BW672979.1	26718	Beta vulgaris plasma membrane major intrinsic protein 2 mRNA, complete cds.
142	3.81302	0.0270534	GMFL01-17-O11-R_475	BW660775.1	1367	Vigna radiata mRNA for 1-aminocyclopropane-1-carboxylate synthase, complete cds.
143	3.80598	0.0175692	BI968713.1_678	BI968713.1	19850	Microtubule-binding protein involved in cell cycle control
144	3.78967	0.0145682	BE821199.1_580	BE821199.1	31517	WD40 repeat stress proteinactin interacting protein
145	3.78571	0.0161967	GMFL01-36-E03-R_157	BW673487.1	16672	GM700024A10D10 Gm-r1070 Glycine max cDNA clone Gm-r1070-3619 3, mRNA sequence.
146	3.78481	0.0166076	BU548820.1_487	BU548820.1	13148	GM880017A10C05 Gm-r1088 Glycine max cDNA clone Gm-r1088-6249 3, mRNA sequence
147	3.77871	0.00751672	GMFL01-33-O16-R_417	BW671912.1	22718	Glycine max cDNA clone GENOME SYSTEMS CLONE ID: Gm-c1016-11784 5, mRNA sequence.
148	3.75597	0.0264764	CD400077.1_620	CD400077.1	22776	Gm_ck21839 Soybean induced by Salicylic Acid Glycine max cDNA 3, mRNA sequence
149	3.75444	0.0368417	CO979367.1_737	CO979367.1	5480	Arabidopsis thaliana calmodulin-binding family protein (At2g26180) mRNA, complete cds
150	3.74811	0.0237837	BE822022.1_504	BE822022.1	29323	Medicago truncatula clone mth2-194a22, complete sequence
151	3.73747	0.00467373	BQ297942.1_356	BQ297942.1	3806	san95e03.y2 Gm-c1054 Glycine max cDNA clone SOYBEAN CLONE ID: Gm-c1054-2502 5 similar to TR:P93789 P93789 UDP-GLUCOSE GLUCOSYLTRANSFERASE. ;, mRNA sequence
152	3.73068	0.00569159	GMFL01-19-J08-R_559	BW661930.1	5485	Lotus corniculatus var. japonicus genomic DNA, chromosome 3, clone:LjT34A24, TM0129, complete sequence
153	3.72678	0.024433	CD391660.1_292	CD391660.1	16349	Glycine max mRNA for mitotic cyclin a1-type, complete cds.
154	3.72467	0.0448095	CX707558.1_722	CX707558.1	2250	gmrtDrNS01_25-C_M13R_F07_053.s2 Water stressed 5h segment 2 gmrtDrNS01 Glycine max cDNA 3, mRNA sequence
155	3.72303	0.0216439	CX710411.1_738	CX710411.1	8962	Medicago truncatula clone mth2-35o11, complete sequence
156	3.71814	0.00677175	BE608878.1_261	BE608878.1	6258	Glycine max cDNA clone GENOME SYSTEMS CLONE ID: Gm-c1035-1755 5 similar to TR:O23659 O23659 HYPOTHETICAL PROTEIN. ;, mRNA sequence
157	3.71664	0.0208023	BQ473783.1_374	BQ473783.1	35796	Phaseolus vulgaris non-specific lipid transfer-like protein mRNA, complete cds.
158	3.70905	0.0358819	CX708790.1_692	CX708790.1	32147	gmrtDrNS01_40-C_M13R_B11_093.s2 Water stressed 5h segment 2 gmrtDrNS01 Glycine max cDNA 3, mRNA sequence
159	3.69698	0.0356659	BE807809.1_406	BE807809.1	38803	Lotus corniculatus var. japonicus genomic DNA, chromosome 1, clone:LjT29O08, TM0320b, complete sequence
160	3.68085	0.0182477	AW395267.1_328	AW395267.1	8832	M.truncatula DNA sequence from clone MTH2-115C19 on chromosome 3, complete sequence
161	3.66562	0.0139703	BU765258.1_521	BU765258.1	26875	Glycine max cDNA clone SOYBEAN CLONE ID: Gm-c1080-3953 5 similar to TR:Q9SZ83 Q9SZ83 AX110P-LIKE PROTEIN. ;, mRNA sequence
162	3.66261	0.025602	CX708441.1_771	CX708441.1	7674	Arabidopsis thaliana expressed protein (At5g02010) mRNA, complete cds
163	3.65904	0.044071	CO982857.1_579	CO982857.1	10151	40S ribosomal protein S4
164	3.65626	0.0417285	BU550561.1_592	BU550561.1	39464	Oryza sativa (japonica cultivar-group) cDNA clone:001-106-C05, full insert sequence.
165	3.65111	0.0195487	BI969862.1_548	BI969862.1	13856	Glycine max beta-glucosidase mRNA, partial cds.
166	3.6445	0.0232958	CX709995.1_731	CX709995.1	28824	Eukaryotic-type DNA primase, catalytic (small) subunit
167	3.6411	0.00215695	CK768714.1_478	CK768714.1	2953	Arabidopsis thaliana phospholipase A2 family protein (At2g06925) mRNA, complete cds
168	3.63329	0.0181017	BI969300.1_679	BI969300.1	22839	Cytochrome P450 CYP2 subfamily
169	3.62656	0.0466222	CX701414.1_810	CX701414.1	12839	Pre-initiation complex, subunit CDC6, AAA+ superfamily ATPase
170	3.62256	0.0011223	GMFL01-28-O20-R_417	BW668426.1	13482	Anthocyanin 5-aromatic acyltransferase (EC 2.3.1.153) (5AT)
171	3.61248	0.0162858	BI970840.1_579	BI970840.1	44567	Lotus corniculatus var. japonicus LjRH101 mRNA for peroxidase, partial cds.
172	3.59995	0.0114014	GMFL01-52-G04-R_39	BW684483.1	12765	Serinethreonine protein kinase
173	3.59968	0.0156402	CX706701.1_639	CX706701.1	32698	DNA replication licensing factor, MCM4 component
174	3.59841	0.00492513	BM731415.1_407	BM731415.1	8964	Lotus corniculatus var. japonicus genomic DNA, chromosome 6, clone:LjT13E04, TM0314, complete sequence
175	3.59422	0.00571469	CX702420.1_768	CX702420.1	18809	gmrtDrNS01_05-B_M13R_D04_026.s2 Water stressed 5h segment 2 gmrtDrNS01 Glycine max cDNA 3, mRNA sequence
176	3.58744	0.00934947	CX705963.1_307	CX705963.1	31192	gmrtDrNS01_06-C_M13R_F08_054.s4 Water stressed 48h segment 2 gmrtDrNS01 Glycine max cDNA 3, mRNA sequence
177	3.57914	0.00139566	GMFL01-19-N19-R_175	BW662126.1	7515	unknown protein
178	3.57391	0.00230341	GMFL01-22-I13-R_416	BW663979.1	26179	Lotus corniculatus var. japonicus genomic DNA, chromosome 6, clone:LjT13E04, TM0314, complete sequence
179	3.57246	0.0251093	GMFL01-17-K17-R_508	BW660608.1	5600	Amino acid transporters
180	3.57196	0.0120068	BU547997.1_460	BU547997.1	33495	GM880014A20B02 Gm-r1088 Glycine max cDNA clone Gm-r1088-5044 3, mRNA sequence
181	3.56799	0.00582395	BM178437.1_337	BM178437.1	41838	Medicago truncatula mRNA for putative AUX1-like permease (lax3 gene).
182	3.56556	0.00370872	BF325501.1_208	BF325501.1	20003	Glycine max cDNA clone GENOME SYSTEMS CLONE ID: Gm-c1068-1034 5, mRNA sequence
183	3.56193	0.0129388	CF807811.1_573	CF807811.1	1126	Mitochondrial chaperonin, Cpn60Hsp60p
184	3.55342	0.00459074	GMFL01-47-K10-R_330	BW681233.1	23764	Lotus corniculatus var. japonicus genomic DNA, chromosome 2, clone:LjT41D09, TM0304, complete sequence
185	3.54547	0.035862	GMFL01-15-N17-F_438	BW659291.1	20194	Medicago truncatula chromosome 2 BAC clone mth2-4g10, complete sequence
186	3.5401	0.0328248	BE822514.1_565	BE822514.1	29071	GM700017B10H11 Gm-r1070 Glycine max cDNA clone Gm-r1070-6909 3, mRNA sequence
187	3.53212	0.00566114	BE805860.1_381	BE805860.1	22146	Glycine max cDNA clone GENOME SYSTEMS CLONE ID: Gm-c1062-987 5, mRNA sequence
188	3.53148	0.0065684	AW349777.1_523	AW349777.1	31273	Nicotiana tabacum cDNA-AFLP-fragment BSTC2-21-262, cultivar Bright Yellow 2.
189	3.53035	0.0233818	GMFL01-21-A22-R_353	BW662966.1	27166	Lotus corniculatus var. japonicus genomic DNA, chromosome 3, clone:LjT44D21, TM0127a, complete sequence
190	3.51434	0.0295987	CX706083.1_727	CX706083.1	22288	gmrtDrNS01_08-C_M13R_A08_064.s1 Water stressed 5h segment 1 gmrtDrNS01 Glycine max cDNA 3, mRNA sequence
191	3.51385	0.0278944	AW185712.1_377	AW185712.1	37456	se58f06.y1 Gm-c1019 Glycine max cDNA clone GENOME SYSTEMS CLONE ID: Gm-c1019-1212 5 similar to TR:Q9ZTU6 Q9ZTU6 S222. ;, mRNA sequence
192	3.51147	0.00405841	CA784040.1_469	CA784040.1	38791	Arachis hypogaea subtilisin-like protease mRNA, partial cds.
193	3.51108	0.000834244	AW348715.1_657	AW348715.1	24190	Serinethreonine protein kinase
194	3.50861	0.0368631	CD398807.1_526	CD398807.1	14959	Medicago truncatula clone mth2-6g4, complete sequence
195	3.50501	0.000287588	BE804758.1_249	BE804758.1	30592	Glycine max cDNA clone GENOME SYSTEMS CLONE ID: Gm-c1061-1671 5 similar to TR:Q9XIS0 Q9XIS0 F13O11.3 PROTEIN. ;, mRNA sequence
196	3.4841	0.0116737	CO980176.1_89	CO980176.1	6029	Chitinase
197	3.48128	0.0231605	BM086257.1_518	BM086257.1	1204	Glycine max cDNA clone SOYBEAN CLONE ID: Gm-c1036-3712 5, mRNA sequence
198	3.47134	0.0191748	BG881642.1_441	BG881642.1	24972	Glycine max cDNA clone GENOME SYSTEMS CLONE ID: Gm-c1065-3026 5 similar to SW:CP78_SOYBN O48927 CYTOCHROME P450 78A3 ;, mRNA sequence
199	3.45332	0.022983	CX704817.1_812	CX704817.1	41917	Transcription factor, Myb superfamily
200	3.45193	0.0262863	CO979949.1_697	CO979949.1	17633	GM89006B1E12.r1 Gm-r1089 Glycine max cDNA clone Gm-r1089-2159 3, mRNA sequence
201	3.44728	0.0229677	GMFL01-34-K07-F_313	BW672394.1	33882	M.truncatula DNA sequence from clone MTH2-10C20 on chromosome 3, complete sequence
202	3.44599	0.000300134	GMFL01-09-N20-R_30	BW655967.1	11837	Multicopper oxidases
203	3.4378	0.000644014	BE473348.1_84	BE473348.1	28235	UDP-glucuronosyl and UDP-glucosyl transferase
204	3.43357	0.0194318	CO984315.1_688	CO984315.1	40261	Serinethreonine protein kinase
205	3.43119	0.00637905	GMFL01-26-E16-R_471	BW666593.1	23987	Glycine max beta-amyrin synthase (AMS1) mRNA, complete cds.
206	3.4296	0.00752009	BI892860.1_386	BI892860.1	37121	sag79h08.y1 Gm-c1084 Glycine max cDNA clone GENOME SYSTEMS CLONE ID: Gm-c1084-735 5, mRNA sequence
207	3.4253	0.028293	CO980340.1_628	CO980340.1	32712	Medicago truncatula clone mth2-53p19, complete sequence
208	3.41673	0.0126146	AW185487.1_416	AW185487.1	8539	Glycine max cDNA clone GENOME SYSTEMS CLONE ID: Gm-c1023-876 5, mRNA sequence
209	3.41023	0.00414051	CD410832.1_291	CD410832.1	21741	Gm_ck39177 Soybean induced by Salicylic Acid Glycine max cDNA 3, mRNA sequence
210	3.40786	0.042861	BF219540.1_486	BF219540.1	7137	Ironascorbate family oxidoreductases
211	3.40461	0.0247428	GMFL01-29-I09-R_468	BW668846.1	35909	Arabidopsis thaliana expressed protein (At2g34070) mRNA, complete cds
212	3.39626	0.0420761	AI460920.1_448	AI460920.1	13642	Vigna radiata mRNA for invertase, complete cds.
213	3.38866	0.0259464	CO980384.1_156	CO980384.1	25266	G1S-specific cyclin D
214	3.38513	0.0238729	GMFL01-45-L22-R_289	BW679914.1	19469	G.max ADR11 mRNA.
215	3.38416	0.00731379	CF807411.1_437	CF807411.1	30405	Phosphatidylinositol transfer protein SEC14 and related proteins
216	3.37459	0.0196598	AW156410.1_306	AW156410.1	40515	Lotus corniculatus var. japonicus genomic DNA, chromosome 4, clone:LjT39H01, TM0172, complete sequence
217	3.37153	0.0249687	BG839263.1_589	BG839263.1	5277	Multicopper oxidases
218	3.37129	0.0181201	CA801970.1_577	CA801970.1	33365	Putative auxin efflux carrier component 5 (AtPIN5)
219	3.37052	0.0248054	BU551108.1_558	BU551108.1	21113	GM880014B20H06 Gm-r1088 Glycine max cDNA clone Gm-r1088-5364 3, mRNA sequence
220	3.36286	0.023442	GMFL01-32-C10-R_432	BW670661.1	26630	Glycine max cDNA clone GENOME SYSTEMS CLONE ID: Gm-c1004-4392 5, mRNA sequence.
221	3.35649	0.02518	CD392053.1_484	CD392053.1	39537	Oryza sativa (japonica cultivar-group) cDNA clone:J023140K04, full insert sequence.
222	3.35543	0.0337784	GMFL01-32-M06-R_481	BW671090.1	44867	GM700022A20D7 Gm-r1070 Glycine max cDNA clone Gm-r1070-8606 3, mRNA sequence.
223	3.35448	0.0118317	BI498632.1_447	BI498632.1	23178	Lotus corniculatus var. japonicus genomic DNA, chromosome 2, clone:LjT08G16, TM0934, complete sequence
224	3.35425	0.0387405	BI699356.1_346	BI699356.1	10727	Glycine max cDNA clone GENOME SYSTEMS CLONE ID: Gm-c1081-818 5, mRNA sequence
225	3.35367	0.00113584	BG789523.1_436	BG789523.1	38377	Molecular chaperone (DnaJ superfamily)
226	3.3525	0.0489716	GMFL01-37-O24-R_231	BW674614.1	1750	Vigna radiata mRNA for invertase, complete cds.
227	3.35231	0.00843365	BU544139.1_20	BU544139.1	5842	GM880001A20C09 Gm-r1088 Glycine max cDNA clone Gm-r1088-114 3, mRNA sequence
228	3.34603	0.00184501	AW734373.1_465	AW734373.1	15784	Mus musculus chromosome 18, clone RP23-296E4, complete sequence
229	3.34367	0.00130916	GMFL01-02-N19-R_270	BW651762.1	5736	Mangifera indica ripening-related pectate lyase mRNA, complete cds.
230	3.34364	0.00709859	BE807137.1_409	BE807137.1	3728	Glycine max beta-amyrin synthase (AMS1) mRNA, complete cds.
231	3.34232	0.00110528	BI426944.1_205	BI426944.1	23984	sag09d03.y1 Gm-c1080 Glycine max cDNA clone GENOME SYSTEMS CLONE ID: Gm-c1080-557 5 similar to TR:Q9ZQC5 Q9ZQC5 T2N18.16 PROTEIN. ;, mRNA sequence
232	3.34207	0.0268683	CO985663.1_660	CO985663.1	16062	Arabidopsis thaliana expressed protein (At3g17950) mRNA, complete cds
233	3.34042	0.00181212	GMFL01-33-K16-F_588	BW671727.1	44732	Alfalfa putative endomembrane protein mRNA, complete cds.
234	3.33859	0.0325056	CD402471.1_556	CD402471.1	1166	Gm_ck25117 Soybean induced by Salicylic Acid Glycine max cDNA 3, mRNA sequence
235	3.3385	0.0116033	CX704864.1_521	CX704864.1	39543	Medicago truncatula clone mth2-4j24, complete sequence
236	3.33408	0.0332561	GMFL01-21-M15-R_1	BW663458.1	11561	GM89022B2G11.r1 Gm-r1089 Glycine max cDNA clone Gm-r1089-8398 3, mRNA sequence.
237	3.33061	0.000563903	BE820527.1_301	BE820527.1	14988	GM700012B10D1 Gm-r1070 Glycine max cDNA clone Gm-r1070-4777 3, mRNA sequence
238	3.32431	0.0231647	BI427270.1_455	BI427270.1	22164	Medicago truncatula clone mth2-7f11, complete sequence
239	3.3219	0.0187951	GMFL01-21-N19-R_274	BW663509.1	3542	Glycine max UDP-glucose dehydrogenase mRNA, complete cds.
240	3.32105	0.0425347	GMFL01-29-C07-R_220	BW668574.1	18823	Glycine max proline-rich protein mRNA, complete cds.
241	3.31466	0.0182197	BU083901.1_496	BU083901.1	44429	Arabidopsis thaliana glycosyl transferase family 2 protein (At2g24630) mRNA, complete cds
242	3.30944	0.0100092	CO982234.1_634	CO982234.1	12823	Oryza sativa (japonica cultivar-group), mRNA
243	3.30856	0.00446611	AW349757.1_666	AW349757.1	19562	emp24gp25Lp24 family of membrane trafficking proteins
244	3.30558	0.0418709	GMFL01-30-O03-R_269	BW669805.1	43575	GM830011A20G08 Gm-r1083 Glycine max cDNA clone Gm-r1083-4144 3, mRNA sequence.
245	3.29722	0.0070325	GMFL01-20-C05-R_236	BW662321.1	26301	Glycine max beta-amyrin synthase (AMS1) mRNA, complete cds.
246	3.29628	0.0193454	AW350332.1_572	AW350332.1	39970	Mitotic checkpoint serinethreonine protein kinase
247	3.29293	0.0255926	CD407697.1_41	CD407697.1	22457	Arabidopsis thaliana histone H2B, putative (At1g07790) mRNA, complete cds
248	3.28581	0.0151507	CA800312.1_593	CA800312.1	41963	Arabidopsis thaliana C4-dicarboxylate transportermalic acid transport family protein (At5g24030) mRNA, complete cds
249	3.28319	0.0349835	GMFL01-05-K13-F_664	BW653297.1	39889	Mouse DNA sequence from clone RP23-285F4 on chromosome 11 Contains the 5 end of a novel gene, a ribosomal protein L7A (Rpl7a) pseudogene and a CpG island, complete sequence
250	3.28173	0.0114534	BE329538.1_457	BE329538.1	6949	DNA replication licensing factor, MCM7 component
251	3.28112	0.0289278	GMFL01-41-F14-R_447	BW676969.1	41180	Glycine max cDNA clone GENOME SYSTEMS CLONE ID: Gm-c1017-3444 5 similar to TR:Q41097 Q41097 VEGETATIVE STORAGE PROTEIN PRECURSOR ;, mRNA sequence.
252	3.27931	0.0113985	CA785481.1_637	CA785481.1	27927	Lycopersicon esculentum clone 132049R, mRNA sequence.
253	3.27789	0.0149711	BI972346.1_352	BI972346.1	17391	Glycine max cDNA clone GENOME SYSTEMS CLONE ID: Gm-c1084-1290 5 similar to TR:Q9SZ35 Q9SZ35 HYPOTHETICAL 19.2 KD PROTEIN. ;, mRNA sequence
254	3.2751	0.0369119	CX707800.1_920	CX707800.1	1588	ATP-dependent RNA helicase
255	3.27407	0.0291349	GMFL01-18-A13-R_260	BW660870.1	8713	Glycine soja cDNA clone SOYBEAN CLONE ID: Gm-c1057-3103 5, mRNA sequence.
256	3.27352	0.011916	BG839861.1_560	BG839861.1	6389	Gm01_09a07_F Gm01_AAFC_ECORC_Glycine_max_cold_stressed_leaves Glycine max cDNA clone Gm01_09a07, mRNA sequence
257	3.26939	0.0493682	BQ253715.1_503	BQ253715.1	19854	Arabidopsis thaliana bZIP transcription factor family protein (At3g58120) mRNA, complete cds
258	3.26573	0.0108996	GMFL01-51-D20-R_183	BW683715.1	32033	Glycine max UDP-glucose dehydrogenase mRNA, complete cds.
259	3.26463	0.00487375	BU765476.1_528	BU765476.1	26983	Glycine max cDNA clone SOYBEAN CLONE ID: Gm-c1080-3565 5, mRNA sequence
260	3.26462	0.0386513	GMFL01-21-D20-R_534	BW663082.1	4863	Glycine max cDNA clone SOYBEAN CLONE ID: Gm-c1069-3491 5 similar to TR:Q9SU45 Q9SU45 HYPOTHETICAL 67.9 KD PROTEIN. ;, mRNA sequence.
261	3.26159	0.0417566	BE440506.1_584	BE440506.1	3752	Ironascorbate family oxidoreductases
262	3.26073	0.0399062	CX702804.1_605	CX702804.1	41421	Vigna radiata mRNA for invertase, complete cds.
263	3.26004	0.00182457	AW706003.1_158	AW706003.1	38192	Arabidopsis thaliana scarecrow transcription factor family protein (At1g63100) mRNA, complete cds
264	3.23082	0.006843	CX548902.1_803	CX548902.1	13005	Medicago truncatula clone mth2-36b14, complete sequence
265	3.22804	0.0139873	BE820866.1_634	BE820866.1	29768	GM700013B10F12 Gm-r1070 Glycine max cDNA clone Gm-r1070-5279 3, mRNA sequence
266	3.22758	0.0248136	BQ629859.1_95	BQ629859.1	20662	Glycine max cDNA clone SOYBEAN CLONE ID: Gm-c1045-2825 5 similar to TR:O22720 O22720 F11P17.2 PROTEIN. ;, mRNA sequence
267	3.22635	0.0340574	CX708447.1_648	CX708447.1	34572	gmrtDrNS01_36-C_M13R_D02_010.s1 Water stressed 5h segment 1 gmrtDrNS01 Glycine max cDNA 3, mRNA sequence
268	3.22485	0.0245193	AW350032.1_658	AW350032.1	11182	Cicer arietinum mRNA for hypothetical protein, partial (clone Can61).
269	3.20824	0.0230247	CD401485.1_482	CD401485.1	21175	Gm_ck2379 Soybean induced by Salicylic Acid Glycine max cDNA 3, mRNA sequence
270	3.2055	0.0023499	GMFL01-42-H03-R_454	BW677715.1	24547	Medicago truncatula clone mth2-5i18, complete sequence
271	3.20349	0.0178175	CF806726.1_435	CF806726.1	3249	psHB015xF10f USDA-IFAFS:Expression of Phytophthora sojae genes during infection and propagation Glycine max cDNA clone sHB015F10 5, mRNA sequence
272	3.2016	0.00501575	BG652532.1_361	BG652532.1	13640	Alfalfa putative endomembrane protein mRNA, complete cds.
273	3.20032	0.0343264	AW160145.1_369	AW160145.1	19234	pblt80 soybean, century cDNA library Glycine max cDNA similar to AUXIN-INDUCED PROTEIN X15, mRNA sequence
274	3.19652	0.0156719	AW620918.1_184	AW620918.1	19270	Glycine max mRNA for syringolide-induced protein B15-3-5, complete cds.
275	3.19623	0.022306	BQ273219.1_423	BQ273219.1	1910	Serinethreonine protein kinase
276	3.19426	0.000196392	GMFL01-22-A14-R_496	BW663633.1	4804	Multicopper oxidases
277	3.19208	0.00251502	BG511253.1_406	BG511253.1	35212	Glycine max cDNA clone GENOME SYSTEMS CLONE ID: Gm-c1074-226 5 similar to TR:Q9SX62 Q9SX62 F11A17.16. ;, mRNA sequence
278	3.191	0.00620222	BE660005.1_525	BE660005.1	5873	CCCH-type Zn-finger protein
279	3.1851	0.0316945	GMFL01-27-A03-R_412	BW667093.1	43561	Dehydration-responsive element-binding protein 2C (DREB2C protein)
280	3.17724	0.0131901	CX710195.1_600	CX710195.1	35457	Alpha-D-galactosidase (melibiase)
281	3.1768	0.00839808	BE820502.1_521	BE820502.1	10211	GM700012A10F4 Gm-r1070 Glycine max cDNA clone Gm-r1070-4855 3, mRNA sequence
282	3.16944	0.0285411	BG157539.1_455	BG157539.1	22692	Glycine max cyclin-dependent kinase inhibitor 2;1 mRNA, partial cds.
283	3.1677	0.0141991	BU965333.1_416	BU965333.1	20488	Serinethreonine protein kinase
284	3.1651	0.00255916	CA801819.1_386	CA801819.1	30094	Medicago truncatula clone mth2-24f5, complete sequence
285	3.16357	0.00154657	CX701890.1_773	CX701890.1	43928	UDP-glucuronosyl and UDP-glucosyl transferase
286	3.161	1.47565e-05	GMFL01-46-J17-R_329	BW680506.1	13007	Medicago truncatula chromosome 5 clone mte1-58c24, COMPLETE SEQUENCE
287	3.15792	0.0158403	BM528290.1_479	BM528290.1	4450	Glycine max cDNA clone SOYBEAN CLONE ID: Gm-c1061-3319 5 similar to SW:KATA_ARATH Q07970 KINESIN-LIKE PROTEIN A. ;, mRNA sequence
288	3.14848	0.00296863	CD408023.1_195	CD408023.1	22022	Lotus corniculatus var. japonicus genomic DNA, chromosome 2, clone:LjT01C03, TM0559, complete sequence
289	3.14676	0.0288669	BE658609.1_528	BE658609.1	6719	GM700006B20B12 Gm-r1070 Glycine max cDNA clone Gm-r1070-2016 3, mRNA sequence
290	3.14626	0.00468232	CX711484.1_619	CX711484.1	5546	Glycine max phosphate transporter mRNA, complete cds; nuclear gene for mitochondrial product.
291	3.1421	0.0228428	CX548586.1_700	CX548586.1	18928	Phaseolus vulgaris peroxidase 1 precursor (FBP1) mRNA, partial cds.
292	3.13742	0.0112613	CX547918.1_662	CX547918.1	43383	Humulus lupulus allene oxide cyclase C1 mRNA, complete cds.
293	3.13621	0.0160542	CX709959.1_647	CX709959.1	30073	gmrtDrNS01_14-D_M13R_B06_046.s1 Water stressed 5h segment 1 gmrtDrNS01 Glycine max cDNA 3, mRNA sequence
294	3.13608	0.0126417	AW132812.1_366	AW132812.1	43761	Glycine max cDNA clone GENOME SYSTEMS CLONE ID: Gm-c1013-3122 5, mRNA sequence
295	3.13455	0.0100246	BU548174.1_572	BU548174.1	22934	GM880018B20H02 Gm-r1088 Glycine max cDNA clone Gm-r1088-6892 3, mRNA sequence
296	3.1342	0.00627012	CX711834.1_614	CX711834.1	1832	Oryza sativa (japonica cultivar-group), predicted mRNA
297	3.13394	0.020829	AI523006.1_299	AI523006.1	30286	sb07g02.y1 Gm-c1004 Glycine max cDNA clone GENOME SYSTEMS CLONE ID: Gm-c1004-8139 5 similar to TR:Q96497 Q96497 PECTIN METHYLESTERASE ;, mRNA sequence
298	3.13114	0.00273885	BI970438.1_709	BI970438.1	20008	Proteins containing the FAD binding domain
299	3.12666	0.00904068	AW203817.1_191	AW203817.1	35969	Glycine max cDNA clone GENOME SYSTEMS CLONE ID: Gm-c1028-2275 5, mRNA sequence
300	3.12656	0.032296	BU547047.1_441	BU547047.1	38541	Lotus corniculatus var. japonicus genomic DNA, chromosome 1, clone:LjT31H17, TM0171, complete sequence
301	3.1253	0.0137811	GMFL01-01-N03-R_601	BW650800.1	39074	Arabidopsis thaliana expressed protein (At5g24610) mRNA, complete cds
302	3.12487	0.0266273	CX708741.1_133	CX708741.1	7770	Glycine max beta-carotene hydroxylase mRNA, complete cds.
303	3.12299	0.020681	GMFL01-46-J20-R_160	BW680512.1	41770	Beta vulgaris plasma membrane major intrinsic protein 2 mRNA, complete cds.
304	3.11786	0.0132243	GMFL01-45-J12-R_447	BW679808.1	35458	Medicago truncatula clone mth2-8d13, complete sequence
305	3.11131	0.0296912	BE805712.1_534	BE805712.1	5620	Medicago truncatula clone mth2-57f20, complete sequence
306	3.10751	0.00760226	BE021279.1_254	BE021279.1	32947	emp24gp25Lp24 family of membrane trafficking proteins
307	3.10682	0.0230142	CX703735.1_218	CX703735.1	36047	Putative NAD+-dependent epimerases
308	3.10652	0.0178283	CA782170.1_639	CA782170.1	7619	Anaphase promoting complex, Cdc20, Cdh1, and Ama1 subunits
309	3.1004	0.0144169	GMFL01-08-E23-R_543	BW655570.1	6880	GM89009B1B02.r1 Gm-r1089 Glycine max cDNA clone Gm-r1089-3147 3, mRNA sequence.
310	3.0987	0.00298425	BG839850.1_114	BG839850.1	31369	FOG: Leucine rich repeat
311	3.0969	0.0133824	CD412352.1_415	CD412352.1	28654	Capsicum annuum histone H4 mRNA, complete cds.
312	3.09676	0.00336565	CX710332.1_777	CX710332.1	35768	gmrtDrNS01_18-D_M13R_D02_010.s2 Water stressed 5h segment 2 gmrtDrNS01 Glycine max cDNA 3, mRNA sequence
313	3.09585	0.000626034	GMFL01-18-M18-R_538	BW661377.1	24206	Vigna radiata beta galactosidase mRNA, complete cds.
314	3.08745	0.0255298	BE822100.1_626	BE822100.1	24758	Ribosome recycling factor
315	3.08646	0.0136042	GMFL01-17-N18-R_431	BW660743.1	40953	Glycine max UDP-glucose dehydrogenase mRNA, complete cds.
316	3.08165	0.00282431	CX705543.1_850	CX705543.1	3963	Beta-glucosidase, lactase phlorizinhydrolase, and related proteins
317	3.07814	0.00779025	CA852105.1_22	CA852105.1	28493	M.truncatula DNA sequence from clone MTH2-10C20 on chromosome 3, complete sequence
318	3.07732	0.000620937	GMFL01-17-J01-R_551	BW660531.1	42363	Gm_ck6991 Soybean induced by Salicylic Acid Glycine max cDNA 3, mRNA sequence.
319	3.07621	0.00600471	GMFL01-27-N08-R_259	BW667668.1	10604	Uncharacterized conserved protein
320	3.07417	0.00342095	BM521834.1_144	BM521834.1	41404	Glycine max cDNA clone SOYBEAN CLONE ID: Gm-c1036-9086 5, mRNA sequence
321	3.06295	0.0230976	AW201123.1_470	AW201123.1	16832	FOG: Zn-finger
322	3.06282	0.0374799	BU549189.1_619	BU549189.1	1896	G.max mRNA for alternative oxidase.
323	3.06249	0.0162604	BU762766.1_436	BU762766.1	24286	Glycine max cDNA clone SOYBEAN CLONE ID: Gm-c1080-5486 5, mRNA sequence
324	3.05962	0.0269555	CO985754.1_492	CO985754.1	28389	GM89015A2D11.r2 Gm-r1089 Glycine max cDNA clone Gm-r1089-5542 3, mRNA sequence
325	3.05909	0.0034961	CA853515.1_311	CA853515.1	3636	Vitis vinifera pectate lyase (Pel) mRNA, complete cds.
326	3.056	0.00453169	BG651752.1_332	BG651752.1	24631	Pisum sativum mRNA for protein encoded by MCM3 gene, partial.
327	3.05452	0.0396814	CO979167.1_541	CO979167.1	12972	Protein Mei2, essential for commitment to meiosis, and related proteins
328	3.0545	0.0280918	BI970186.1_691	BI970186.1	15466	Putative glucan endo-1,3-beta-glucosidase 6 precursor (EC 3.2.1.39) ((1-3)-beta-glucan endohydrolase) ((1-3)-beta-glucanase) (Beta-1,3-endoglucanase) (Beta-1,3-glucanase)
329	3.05393	0.0209246	GMFL01-27-L07-R_433	BW667579.1	38217	Glycine max cDNA clone SOYBEAN CLONE ID: Gm-c1072-5172 5 similar to TR:Q9SHX4 Q9SHX4 F1E22.18. ;, mRNA sequence.
330	3.04605	0.0165384	AW351213.1_672	AW351213.1	35150	GM210011A10G5 Gm-r1021 Glycine max cDNA clone Gm-r1021-4137 3, mRNA sequence
331	3.04231	0.00230496	BE473599.1_257	BE473599.1	37329	Xanthineuracil transporters
332	3.03873	0.0284802	CX708122.1_713	CX708122.1	1233	G1S-specific cyclin D
333	3.02668	0.01835	GMFL01-42-N09-R_46	BW677968.1	43806	Oryza sativa (japonica cultivar-group) cDNA clone:001-021-H09, full insert sequence.
334	3.02504	0.013419	CA783188.1_370	CA783188.1	44918	Arabidopsis thaliana expressed protein (At4g39790) mRNA, complete cds
335	3.02479	0.024163	CX708351.1_700	CX708351.1	37063	Vigna unguiculata type IIIa membrane protein cp-wap11 mRNA, complete cds.
336	3.02319	0.010563	BE657866.2_673	BE657866.2	29590	Medicago truncatula clone mth2-18i11, complete sequence
337	3.02096	0.00307609	GMFL01-11-P16-R_329	BW656973.1	20649	Thaumatin II precursor
338	3.01956	0.00787778	CF920537.1_581	CF920537.1	44388	Medicago truncatula clone mth2-46e9, complete sequence
339	3.01711	0.0456182	BU547000.1_552	BU547000.1	24694	Arabidopsis thaliana hydroxyproline-rich glycoprotein family protein (At3g25690) mRNA, complete cds
340	3.01609	0.000563119	GMFL01-38-D10-R_105	BW674790.1	33780	Arabidopsis thaliana peptidase M20M25M40 family protein (At4g20070) mRNA, complete cds
341	3.0134	0.0254445	CO980789.1_739	CO980789.1	11822	Pectin acetylesterase and similar proteins
342	3.00636	0.00819631	GMFL01-31-K12-R_324	BW670331.1	290	Mus musculus chromosome 18, clone RP23-153A8, complete sequence
343	3.00519	0.0237673	GMFL01-14-J21-R_381	BW658738.1	12210	FOG: PPR repeat
344	3.00345	0.0180247	BM955028.1_439	BM955028.1	34415	Phaseolus vulgaris UDP-glucosyltransferase HRA25 mRNA, complete cds.
345	3.00254	0.00502588	GMFL01-52-D03-R_512	BW684352.1	27150	Glycine max cytochrome P450 monooxygenaseCYP93D1 (CYP93E1) mRNA, complete cds.
346	3.00134	0.0125037	GMFL01-13-I13-F_715	BW657953.1	19350	SAM-dependent methyltransferases
347	3.00068	0.0038957	CO985688.1_659	CO985688.1	1117	Arabidopsis thaliana expressed protein (At3g48910) mRNA, complete cds
348	2.99216	0.0107692	CA936078.1_452	CA936078.1	42591	Gossypium hirsutum histone H2B1 mRNA, complete cds.
349	2.99109	0.0471833	BE191612.1_610	BE191612.1	36745	G.max mRNA for heat shock transcription factor 31.
350	2.99023	0.0115577	BU544087.1_60	BU544087.1	8958	Glycine max cyclin-dependent kinase inhibitor 2;1 mRNA, partial cds.
351	2.98981	0.000466868	BE820382.1_430	BE820382.1	14023	GM700011B20A9 Gm-r1070 Glycine max cDNA clone Gm-r1070-4266 3, mRNA sequence
352	2.9872	0.00992117	BQ273137.1_532	BQ273137.1	4019	Serinethreonine protein kinase
353	2.9838	0.0104828	BM731572.1_469	BM731572.1	4379	Medicago truncatula clone mth2-14n3, complete sequence
354	2.98325	0.0203053	BE610303.1_295	BE610303.1	2649	sq52f10.y1 Gm-c1019 Glycine max cDNA clone GENOME SYSTEMS CLONE ID: Gm-c1019-9092 5, mRNA sequence
355	2.98188	0.040265	BM177100.1_476	BM177100.1	34592	Glycine max cDNA clone SOYBEAN CLONE ID: Gm-c1074-2633 5 similar to TR:O82297 O82297 T32F12.19 PROTEIN. ;, mRNA sequence
356	2.98088	0.00598705	CO979767.1_615	CO979767.1	22116	Asparagine synthase (glutamine-hydrolyzing)
357	2.97819	0.00484199	GMFL01-45-B02-R_275	BW679445.1	23963	Medicago truncatula clone mth2-76a20, complete sequence
358	2.97764	0.00675174	GMFL01-45-M07-R_504	BW679930.1	22512	Lotus corniculatus var. japonicus genomic DNA, chromosome 1, clone:LjT09C23, TM0001, complete sequence
359	2.97433	0.00900376	GMFL01-11-F16-F_450	BW656962.1	6260	Lavatera thuringiaca cold-regulated LTCOR12 (LtCor12) mRNA, complete cds.
360	2.97146	0.0157577	BE658344.1_598	BE658344.1	39118	Adenine phosphoribosyl transferases
361	2.96985	0.0101848	GMFL01-37-B03-R_376	BW674049.1	12669	Proteins containing the FAD binding domain
362	2.96941	0.0393628	GMFL01-39-I02-R_436	BW675668.1	17316	Glycine max cDNA clone GENOME SYSTEMS CLONE ID: Gm-c1015-7835 5, mRNA sequence.
363	2.96806	0.00612067	BU577739.1_342	BU577739.1	39240	Glycine max cDNA clone SOYBEAN CLONE ID: Gm-c1074-9956 5 similar to TR:O49434 O49434 HYUC-LIKE PROTEIN. ;, mRNA sequence
364	2.96583	0.00313217	CX709398.1_722	CX709398.1	13203	Kinesin-like protein
365	2.96547	0.00242347	GMFL01-10-J04-R_99	BW656141.1	29518	Glycine max cDNA clone SOYBEAN CLONE ID: Gm-c1048-4748 5 similar to TR:Q9SFQ8 Q9SFQ8 PUTATIVE S-ADENOSYL-L-METHIONINE:TRANS-CAFFEOYL-COENZYME A 3-O-METHYLTRANSFERASE. ;, mRNA sequence.
366	2.96406	0.00819222	BI970074.1_651	BI970074.1	13585	Fragaria x ananassa probable phytochelatin synthetase mRNA, partial cds.
367	2.96213	0.0478217	BI700339.1_357	BI700339.1	11987	Glycyrrhiza echinata mRNA for O-methyltransferase, complete cds.
368	2.95949	0.0183608	BM092456.1_345	BM092456.1	7033	sah13g07.y3 Gm-c1086 Glycine max cDNA clone GENOME SYSTEMS CLONE ID: Gm-c1086-1454 5, mRNA sequence
369	2.95626	8.26044e-05	GMFL01-43-B09-R_390	BW678135.1	5467	Vesicle coat complex COPII, GTPase subunit SAR1
370	2.95613	0.0247751	BE823860.1_406	BE823860.1	43961	Aspartyl protease
371	2.95464	0.0370499	CX706533.1_569	CX706533.1	11593	gmrtDrNS01_13-C_M13R_B05_045.s2 Water stressed 5h segment 2 gmrtDrNS01 Glycine max cDNA 3, mRNA sequence
372	2.95213	0.0220216	BG156093.1_571	BG156093.1	10866	Glycine max ascorbate oxidase precursor, mRNA, partial cds.
373	2.94915	0.0129903	BI700601.1_262	BI700601.1	25924	Glycine max cDNA clone GENOME SYSTEMS CLONE ID: Gm-c1082-1086 5, mRNA sequence
374	2.94691	0.00924299	AW760013.1_413	AW760013.1	43338	Glycine max endoplasmic reticulum HSC70-cognate binding protein precursor (BIP) mRNA, complete cds.
375	2.9467	0.000495891	BE211077.1_473	BE211077.1	43479	Protein involved in cell differentiationsexual development
376	2.94633	0.00136839	GMFL01-40-N08-R_292	BW676597.1	1384	Glycine max calnexin mRNA, complete cds.
377	2.94041	0.0105391	AW348614.1_487	AW348614.1	15345	UDP-glucuronosyl and UDP-glucosyl transferase
378	2.93965	0.00846296	BE820847.1_401	BE820847.1	2004	Glycine max beta-amyrin synthase (AMS1) mRNA, complete cds.
379	2.93466	0.0296014	GMFL01-05-A17-R_462	BW653388.1	24814	Arabidopsis thaliana ribonucleoside-diphosphate reductase small chain, putative ribonucleotide reductase, putative (At3g27060) mRNA, complete cds
380	2.93356	0.00249745	CO980141.1_670	CO980141.1	32111	GM89007A2B07.r1 Gm-r1089 Glycine max cDNA clone Gm-r1089-2366 3, mRNA sequence
381	2.9328	0.00719522	GMFL01-37-M22-R_134	BW674525.1	34642	Flavin-containing monooxygenase
382	2.93263	0.00716006	BG238150.1_520	BG238150.1	14011	Medicago truncatula chromosome 7 BAC clone mth2-2o12, complete sequence
383	2.93234	0.0369379	BU547799.1_571	BU547799.1	27998	Lotus corniculatus var. japonicus genomic DNA, chromosome 2, clone:LjT21K08, TM0191, complete sequence
384	2.92928	0.00634783	BE211635.1_73	BE211635.1	33233	Multicopper oxidases
385	2.9275	0.0187865	GMFL01-47-C07-R_252	BW680867.1	16928	GM700002B20A1 Gm-r1070 Glycine max cDNA clone Gm-r1070-410 3, mRNA sequence.
386	2.92665	0.0391119	BE800733.1_358	BE800733.1	1835	M.truncatula DNA sequence from clone MTH2-146B21 on chromosome 3, complete sequence
387	2.92364	0.00464356	GMFL01-20-E15-R_409	BW662426.1	28015	Beta-galactosidase
388	2.92143	0.00637726	CX701262.1_5	CX701262.1	5109	Oryza sativa (japonica cultivar-group) cDNA clone:002-170-F04, full insert sequence.
389	2.92075	0.0149201	GMFL01-34-J19-R_257	BW672375.1	11132	gmrtDrNS01_18-A_M13R_D02_010.s2 Water stressed 5h segment 2 gmrtDrNS01 Glycine max cDNA 3, mRNA sequence.
390	2.91968	0.030181	CO979476.1_586	CO979476.1	14931	HMG box-containing protein
391	2.91915	0.00284308	GMFL01-51-I22-R_240	BW683939.1	23564	Lotus corniculatus var. japonicus genomic DNA, chromosome 6, clone:LjT13E04, TM0314, complete sequence
392	2.91853	0.000126496	CX709042.1_827	CX709042.1	25826	gmrtDrNS01_02-D_T3_H12_082.s0 Water stressed gmrtDrNS01 Glycine max cDNA 3, mRNA sequence
393	2.91745	0.0477463	GMFL01-10-D08-F_574	BW656235.1	29015	Bilirubin oxidase precursor (EC 1.3.3.5)
394	2.91375	0.00894386	CX701945.1_756	CX701945.1	4869	Vegetative storage protein 2 precursor
395	2.9119	0.00128724	BQ272730.1_414	BQ272730.1	30303	Oryza sativa (japonica cultivar-group) cDNA clone:002-170-F04, full insert sequence.
396	2.9116	0.00217211	GMFL01-16-H05-R_577	BW659594.1	4486	Molecular chaperone (DnaJ superfamily)
397	2.91073	0.0099753	BU762422.1_518	BU762422.1	29974	Mismatch repair ATPase MSH6 (MutS family)
398	2.91058	0.0204119	GMFL01-25-F07-R_458	BW665918.1	25303	Vigna angularis AdGt-1 mRNA for glucosyltransferase-1, partial cds.
399	2.90319	0.000103797	GMFL01-20-A13-R_370	BW662247.1	6835	Glycine max calnexin mRNA, complete cds.
400	2.90255	0.00815916	BF597463.1_397	BF597463.1	38964	Lotus corniculatus var. japonicus genomic DNA, chromosome 5, clone:LjT38F20, TM0328, complete sequence
401	2.90165	0.0314895	BI785402.1_470	BI785402.1	44731	Glycine max cDNA clone GENOME SYSTEMS CLONE ID: Gm-c1065-5646 5 similar to TR:Q9SB75 Q9SB75 HYPOTHETICAL 79.4 KD PROTEIN. ;, mRNA sequence
402	2.8988	0.0324252	CX703232.1_557	CX703232.1	34341	gmrtDrNS01_14-B_M13R_E05_039.s1 Water stressed 5h segment 1 gmrtDrNS01 Glycine max cDNA 3, mRNA sequence
403	2.89777	0.000613652	GMFL01-36-F20-R_353	BW673560.1	40944	GM700016B20G3 Gm-r1070 Glycine max cDNA clone Gm-r1070-6462 3, mRNA sequence.
404	2.89685	0.014804	GMFL01-29-G12-R_439	BW668760.1	4914	Populus tremula x Populus tremuloides cellulose synthase (CesA2) mRNA, complete cds.
405	2.89539	0.0344417	CD395311.1_574	CD395311.1	20905	Single-stranded DNA-binding replication protein A (RPA), large (70 kD) subunit and related ssDNA-binding proteins
406	2.89483	0.00097543	GMFL01-40-G19-R_389	BW676309.1	3696	Medicago truncatula clone mth2-27i5, complete sequence
407	2.89302	0.0116818	BE823578.1_604	BE823578.1	16122	GM700021A20C10 Gm-r1070 Glycine max cDNA clone Gm-r1070-8180 3, mRNA sequence
408	2.89118	0.031975	CA936291.1_490	CA936291.1	33090	Arabidopsis thaliana pectinesterase family protein (At5g09760) mRNA, complete cds
409	2.89043	0.0384431	BM178541.1_281	BM178541.1	39563	Glycine max cDNA clone SOYBEAN CLONE ID: Gm-c1072-3161 5 similar to TR:Q9SZI6 Q9SZI6 PUTATIVE TRANSCRIPTION FACTOR. ;, mRNA sequence
410	2.88577	0.00223979	GMFL01-28-D20-R_325	BW667945.1	5156	Glycine max cDNA clone GENOME SYSTEMS CLONE ID: Gm-c1050-887 5, mRNA sequence.
411	2.88533	0.0161403	BQ298260.1_512	BQ298260.1	14680	Medicago truncatula clone mth2-130n5, complete sequence
412	2.88516	0.0150003	AW432862.1_449	AW432862.1	43136	Kinesin-like protein
413	2.88498	0.0195705	AW706115.1_394	AW706115.1	994	Medicago truncatula chromosome 5 clone mth2-28i20, COMPLETE SEQUENCE
414	2.88464	0.0275418	BE021784.1_348	BE021784.1	4530	Arabidopsis thaliana expressed protein (At4g00460) mRNA, complete cds
415	2.88283	0.015582	BE330663.1_308	BE330663.1	30499	Lotus corniculatus var. japonicus genomic DNA, chromosome 5, clone:LjT43G19, TM0290, complete sequence
416	2.88276	0.0361122	BQ453066.1_337	BQ453066.1	37186	Lotus corniculatus var. japonicus genomic DNA, chromosome 1, clone:LjT01I13, TM0010, complete sequence
417	2.87178	0.000102077	CK768382.1_672	CK768382.1	10461	Glycine max calnexin mRNA, complete cds.
418	2.87109	0.0151691	CO983452.1_708	CO983452.1	24294	GM89018B2F04.r1 Gm-r1089 Glycine max cDNA clone Gm-r1089-6800 3, mRNA sequence
419	2.86764	0.00594132	GMFL01-41-N10-R_405	BW677310.1	21239	Protein HI0588
420	2.86705	0.0111073	CX707363.1_808	CX707363.1	29520	gmrtDrNS01_23-C_M13R_E04_024.s2 Water stressed 5h segment 2 gmrtDrNS01 Glycine max cDNA 3, mRNA sequence
421	2.86679	0.0260816	CO982210.1_1	CO982210.1	2217	Pisum sativum mini-chromosome maintenance 7 (MCM7) mRNA, complete cds.
422	2.8661	0.0462582	BE347329.1_336	BE347329.1	8912	Glycine max cDNA clone GENOME SYSTEMS CLONE ID: Gm-c1043-461 5 similar to TR:Q40494 Q40494 CYCLIN. ;, mRNA sequence
423	2.86372	0.0338974	AW756412.1_164	AW756412.1	1729	Arabidopsis thaliana senescence-associated protein-related (At4g17670) mRNA, complete cds
424	2.86333	0.0212136	BM085504.1_384	BM085504.1	7357	Medicago truncatula chromosome 5 clone mth2-155c8, COMPLETE SEQUENCE
425	2.86286	0.0187832	CO981000.1_622	CO981000.1	63	Pyrus communis PcExp4 mRNA for expansin, complete cds.
426	2.86247	0.0397596	GMFL01-46-B05-R_331	BW680148.1	25801	GM700007B10E11 Gm-r1070 Glycine max cDNA clone Gm-r1070-2541 3, mRNA sequence.
427	2.8597	0.0398892	CX707568.1_823	CX707568.1	12383	Vigna angularis AdGt-3 mRNA for glucosyltransferase-3, complete cds.
428	2.85835	0.00831697	AW471563.1_351	AW471563.1	11612	Glycine max cDNA clone GENOME SYSTEMS CLONE ID: Gm-c1029-1126 5, mRNA sequence
429	2.85684	0.0131395	CX710383.1_752	CX710383.1	29161	Isoamyl acetate-hydrolyzing esterase
430	2.85351	0.00642455	CO978940.1_615	CO978940.1	16858	GM89003A2A11.r1 Gm-r1089 Glycine max cDNA clone Gm-r1089-790 3, mRNA sequence
431	2.85324	0.0154237	CD392130.1_360	CD392130.1	43700	Medicago truncatula chromosome 7 BAC clone mth2-2o12, complete sequence
432	2.84929	0.0212855	CX707140.1_669	CX707140.1	9283	gmrtDrNS01_21-C_M13R_A06_048.s1 Water stressed 5h segment 1 gmrtDrNS01 Glycine max cDNA 3, mRNA sequence
433	2.8438	0.0269377	CX700922.1_788	CX700922.1	8144	Possible pfkB family carbohydrate kinase
434	2.84336	0.0419366	BM308122.1_511	BM308122.1	7004	Medicago truncatula clone mth2-21h11, complete sequence
435	2.84045	0.00389689	GMFL01-36-A03-R_101	BW673322.1	30280	Arabidopsis thaliana peptidase M20M25M40 family protein (At4g20070) mRNA, complete cds
436	2.83942	0.0183115	CX708497.1_749	CX708497.1	43924	Chorismate mutase
437	2.83796	0.00890773	BI971292.1_615	BI971292.1	39126	Arabidopsis thaliana expressed protein (At4g02800) mRNA, complete cds
438	2.83627	0.00556128	AI900135.1_503	AI900135.1	9371	Medicago truncatula clone mth2-8g15, complete sequence
439	2.83527	0.0476741	BE822360.1_386	BE822360.1	30294	Cell cycle control protein
440	2.835	0.0296456	AW306853.1_70	AW306853.1	3515	Glycine max cDNA clone GENOME SYSTEMS CLONE ID: Gm-c1009-3323 5 similar to SW:AX6B_SOYBN P33083 AUXIN-INDUCED PROTEIN 6B. ;, mRNA sequence
441	2.83407	0.00906546	GMFL01-04-H18-F_549	BW652820.1	34192	Glycine max cDNA clone SOYBEAN CLONE ID: Gm-c1054-7008 5 similar to TR:Q9SKM6 Q9SKM6 ENSPM-LIKE TRANSPOSON PROTEIN. ;, mRNA sequence.
442	2.83337	0.0408194	CX708382.1_319	CX708382.1	27934	gmrtDrNS01_35-C_M13R_E10_072.s0 Water stressed gmrtDrNS01 Glycine max cDNA 3, mRNA sequence
443	2.83326	0.0270514	BG839294.1_657	BG839294.1	28721	Glycine max clone GMYT6 unknown sequence
444	2.83162	0.0473007	GMFL01-50-K01-F_334	BW683294.1	25718	Glycine max cDNA clone GENOME SYSTEMS CLONE ID: Gm-c1052-2126 5 similar to TR:Q9ZSB9 Q9ZSB9 F3H7.9 PROTEIN. ;, mRNA sequence.
445	2.83153	0.0125586	GMFL01-41-I21-R_1	BW677114.1	29475	Serine carboxypeptidases (lysosomal cathepsin A)
446	2.83095	0.0440755	AW310931.1_476	AW310931.1	23418	Glycine max cDNA clone GENOME SYSTEMS CLONE ID: Gm-c1024-2126 3 similar to TR:O22836 O22836 GLUCAN ENDO-1,3-BETA GLUCOSIDASE ISOLOG. ;, mRNA sequence
447	2.83061	0.0159739	BI967598.1_419	BI967598.1	37032	Glycine max ascorbate oxidase precursor, mRNA, partial cds.
448	2.83048	0.012505	BE473893.1_491	BE473893.1	45038	Glycine max cDNA clone GENOME SYSTEMS CLONE ID: Gm-c1043-2270 5 similar to TR:O82442 O82442 HYPOTHETICAL 26.9 KD PROTEIN ;, mRNA sequence
449	2.82921	0.00288363	BU761516.1_402	BU761516.1	25612	Alfalfa putative endomembrane protein mRNA, complete cds.
450	2.82339	0.0424114	BF068456.1_135	BF068456.1	10734	st82c06.y1 Gm-c1054 Glycine max cDNA clone GENOME SYSTEMS CLONE ID: Gm-c1054-876 5 similar to TR:O81133 O81133 EXPANSIN. ;, mRNA sequence
451	2.82257	0.0207406	AW756232.1_385	AW756232.1	25547	Glycine max cDNA clone GENOME SYSTEMS CLONE ID: Gm-c1036-1609 5, mRNA sequence
452	2.81931	0.0138041	BE821492.1_539	BE821492.1	33642	Medicago truncatula chromosome 7 BAC clone mth2-2o12, complete sequence
453	2.81918	0.0136268	AW734671.1_313	AW734671.1	23431	Beta-galactosidase
454	2.81746	0.0136609	BQ630544.1_544	BQ630544.1	10296	Malus x domestica endo-1,4-beta-glucanase mRNA, complete cds.
455	2.81595	0.0361012	CX711844.1_573	CX711844.1	1507	gmrtDrNS01_38-D_M13R_G08_052.s3 Water stressed 48h segment 1 gmrtDrNS01 Glycine max cDNA 3, mRNA sequence
456	2.81373	0.0496155	GMFL01-08-E10-R_407	BW655210.1	240	Arabidopsis thaliana senescence-associated protein-related (At4g17670) mRNA, complete cds
457	2.81236	0.0228175	CO981590.1_536	CO981590.1	11991	GM89011B2C04.r1 Gm-r1089 Glycine max cDNA clone Gm-r1089-3968 3, mRNA sequence
458	2.81203	0.0308488	GMFL01-27-L05-R_525	BW667575.1	19275	GM89016A1A09.r1 Gm-r1089 Glycine max cDNA clone Gm-r1089-5777 3, mRNA sequence.
459	2.80778	0.0281996	BI969944.1_622	BI969944.1	22538	GM830009B11B02 Gm-r1083 Glycine max cDNA clone Gm-r1083-3147 3, mRNA sequence
460	2.80775	0.0241097	BI699590.1_461	BI699590.1	11761	Medicago truncatula chromosome 5 clone mth2-155c8, COMPLETE SEQUENCE
461	2.80707	0.0259956	GMFL01-33-F21-F_447	BW671514.1	37960	Calcium transporting ATPase
462	2.80669	0.0118727	CV128285.1_479	CV128285.1	6049	Cyclin
463	2.8055	0.0182478	BU548679.1_525	BU548679.1	12562	Mitochondrial ATP-dependent protease PIM1LON
464	2.80359	0.0069395	CD414608.1_465	CD414608.1	13963	Predicted membrane protein
465	2.80183	0.0173832	AW099549.1_292	AW099549.1	12282	Glycine max cDNA clone GENOME SYSTEMS CLONE ID: Gm-c1016-2522 5, mRNA sequence
466	2.8012	0.0297332	AW423870.1_208	AW423870.1	40521	Glycine max cDNA clone GENOME SYSTEMS CLONE ID: Gm-c1015-3842 5, mRNA sequence
467	2.78936	0.0499023	BM308449.1_377	BM308449.1	36746	Glycine max cDNA clone SOYBEAN CLONE ID: Gm-c1036-5888 5, mRNA sequence
468	2.78843	0.0137171	BE821002.1_520	BE821002.1	24765	Arabidopsis thaliana histone H3 (At5g10390) mRNA, complete cds
469	2.78689	0.0205754	BU547481.1_507	BU547481.1	43248	Permease of the major facilitator superfamily
470	2.78565	0.00494953	GMFL01-30-A16-R_408	BW669207.1	20810	RNA-binding Ran Zn-finger protein and related proteins
471	2.78458	0.00146534	BG650915.1_273	BG650915.1	28072	Arabidopsis thaliana xyloglucan:xyloglucosyl transferase, putative xyloglucan endotransglycosylase, putative endo-xyloglucan transferase, putati (At2g36870) mRNA, complete cds
472	2.78339	0.0117411	GMFL01-37-F09-R_366	BW674217.1	16856	Oryza sativa (japonica cultivar-group), predicted mRNA
473	2.78167	0.0121586	BE820288.1_108	BE820288.1	42662	GM700011A20G4 Gm-r1070 Glycine max cDNA clone Gm-r1070-4520 3, mRNA sequence
474	2.77975	0.0161535	AW164844.1_394	AW164844.1	11992	Glycine max cDNA clone GENOME SYSTEMS CLONE ID: Gm-c1023-840 5 similar to TR:O49432 O49432 HYPOTHETICAL 51.7 KD PROTEIN. ;, mRNA sequence
475	2.77519	0.0111558	BE659497.1_356	BE659497.1	12887	GM700009B20C3 Gm-r1070 Glycine max cDNA clone Gm-r1070-3198 3, mRNA sequence
476	2.77407	0.0117376	CD397798.1_369	CD397798.1	38551	Polytomella sp. Pringsheim 198.80 mRNA for mitochondrial cytochrome c (cyc gene).
477	2.77372	0.0322187	BI700829.1_513	BI700829.1	38592	Arabidopsis thaliana glycosyl hydrolase family 3 protein (At5g64570) mRNA, complete cds
478	2.77325	0.0111868	AW309969.1_372	AW309969.1	33978	Vacuolar sorting protein VPS1, dynamin, and related proteins
479	2.77083	0.0350128	BG043315.1_566	BG043315.1	30857	Glycine max partial mRNA for expansin (dd263 gene), differential display clone 263.
480	2.76904	0.00736105	BM567934.1_417	BM567934.1	26946	Alpha tubulin
481	2.769	0.0248823	CD399673.1_539	CD399673.1	23201	O-methyltransferase
482	2.76822	0.0247595	BU084652.1_451	BU084652.1	43	Pisum sativum mini-chromosome maintenance 7 (MCM7) mRNA, complete cds.
483	2.76758	0.0251926	CO980171.1_410	CO980171.1	42420	Medicago truncatula clone mth2-139j13, complete sequence
484	2.76731	0.00241343	GMFL01-07-M03-R_68	BW654334.1	9381	Vigna radiata putative beta-tubulin mRNA, partial cds.
485	2.7672	0.0280297	CX706218.1_648	CX706218.1	27271	gmrtDrNS01_09-C_M13R_E09_071.s3 Water stressed 48h segment 1 gmrtDrNS01 Glycine max cDNA 3, mRNA sequence
486	2.76125	0.0113494	BU549976.1_543	BU549976.1	22535	GM880015B10G06 Gm-r1088 Glycine max cDNA clone Gm-r1088-5699 3, mRNA sequence
487	2.76065	0.0220297	CD417428.1_479	CD417428.1	19958	Cicer arietinum partial mRNA for putative glucosyltransferase.
488	2.76041	0.0458799	CD412168.1_586	CD412168.1	41288	Lotus corniculatus var. japonicus genomic DNA, chromosome 4, clone:LjT39H01, TM0172, complete sequence
489	2.75931	0.0397527	BG155613.1_356	BG155613.1	20274	Microtubule-associated protein essential for anaphase spindle elongation
490	2.75894	0.0454877	GMFL01-41-J22-R_447	BW677162.1	32982	Predicted haloacid dehalogenase-like hydrolase
491	2.75854	0.0118325	BE331586.1_538	BE331586.1	29088	Pisum sativum lipoxygenase LoxN3 (LoxN3) mRNA, partial cds.
492	2.75364	0.0465914	BG790364.1_356	BG790364.1	10540	Medicago truncatula chromosome 5 clone mth2-8n12, COMPLETE SEQUENCE
493	2.75336	0.0423536	BE659472.1_707	BE659472.1	39433	GM700009B20A10 Gm-r1070 Glycine max cDNA clone Gm-r1070-3116 3, mRNA sequence
494	2.75199	0.0265986	BU544406.1_627	BU544406.1	41351	GM880002B10G01 Gm-r1088 Glycine max cDNA clone Gm-r1088-697 3, mRNA sequence
495	2.74922	0.0131534	GMFL01-44-G13-R_300	BW679021.1	17985	Gm_ck36403 Soybean induced by Salicylic Acid Glycine max cDNA 3, mRNA sequence.
496	2.74921	0.0267644	CB063395.1_498	CB063395.1	24698	Glycine max cDNA clone SOYBEAN CLONE ID: Gm-c1069-7354 5 similar to TR:Q9ZUT8 Q9ZUT8 PUTATIVE ABC TRANSPORTER. ;, mRNA sequence
497	2.7491	0.0257552	BE661838.1_90	BE661838.1	36103	2-B5 GmaxSC Glycine max cDNA, mRNA sequence
498	2.74625	0.0148515	CX701187.1_700	CX701187.1	2248	Vigna radiata beta galactosidase mRNA, complete cds.
499	2.74568	0.0156695	CX709281.1_729	CX709281.1	13134	Pisum sativum mRNA for topoisomerase II.
500	2.74559	0.0228885	CK769145.1_508	CK769145.1	31380	Gm-r1030-3086 Gm-r1030 Glycine max cDNA clone Gm-r1030-3086 5, mRNA sequence
501	2.74294	0.00912146	GMFL01-29-H18-R_2	BW668817.1	27806	Glycine max cDNA clone GENOME SYSTEMS CLONE ID: Gm-c1078-2258 5 similar to TR:O23509 O23509 HSP LIKE PROTEIN ;, mRNA sequence.
502	2.73809	0.0173863	CD403348.1_505	CD403348.1	21916	Gm_ck26076 Soybean induced by Salicylic Acid Glycine max cDNA 3, mRNA sequence
503	2.73769	0.0145077	CX711893.1_519	CX711893.1	8195	Extracellular protein with conserved cysteines
504	2.73496	0.0217979	CD412339.1_404	CD412339.1	11227	Histones H3 and H4
505	2.73029	0.0225222	CD417852.1_492	CD417852.1	25508	Glycine max cyclin d3 mRNA, complete cds.
506	2.72789	0.0310429	CX708684.1_875	CX708684.1	15454	Medicago truncatula clone mth2-36p5, complete sequence
507	2.72602	0.00278689	BG839685.1_527	BG839685.1	1598	Gm01_05d03_F Gm01_AAFC_ECORC_Glycine_max_cold_stressed_leaves Glycine max cDNA clone Gm01_05d03, mRNA sequence
508	2.7249	0.017109	GMFL01-52-F20-R_313	BW684468.1	41345	Lotus corniculatus var. japonicus genomic DNA, chromosome 4, clone:LjT43O18, TM0307, complete sequence
509	2.72435	0.00561531	GMFL01-36-F11-R_314	BW673544.1	6115	Library Type Glycine max cDNA clone GENOME SYSTEMS CLONE ID: Gm-c1032-2398 5, mRNA sequence.
510	2.71777	0.0471066	BU761714.1_496	BU761714.1	40188	Glycine max cDNA clone SOYBEAN CLONE ID: Gm-c1036-10417 5, mRNA sequence
511	2.71768	0.00228183	CO979525.1_526	CO979525.1	7993	GM89005A1B12.r1 Gm-r1089 Glycine max cDNA clone Gm-r1089-1607 3, mRNA sequence
512	2.71753	0.00782383	GMFL01-33-L05-R_380	BW671752.1	35601	Arabidopsis thaliana hypothetical protein (At1g68870) mRNA, complete cds
513	2.71606	0.0059684	AW507805.1_518	AW507805.1	22829	Glycine max cytochrome P450 monooxygenaseCYP93D1 (CYP93E1) mRNA, complete cds.
514	2.71485	0.0174227	CD417226.1_405	CD417226.1	38544	Gm_ck7775 Soybean induced by Salicylic Acid Glycine max cDNA 3, mRNA sequence
515	2.71376	0.0246933	CD416974.1_505	CD416974.1	36533	Pisum sativum cyclin (PsCyc1) mRNA, partial cds.
516	2.71068	0.0177018	CA802932.1_522	CA802932.1	3917	Cajanus cajan microsatellite DNA, clone CCB3
517	2.71011	0.0162652	GMFL01-17-K09-R_552	BW660592.1	20513	Onobrychis viciifolia histone H3 mRNA, complete cds.
518	2.70872	0.00277614	CD396846.1_585	CD396846.1	13304	Gm_ck17276 Soybean induced by Salicylic Acid Glycine max cDNA 3, mRNA sequence
519	2.70811	0.0106414	CO984373.1_419	CO984373.1	16198	GM89013A2G01.r2 Gm-r1089 Glycine max cDNA clone Gm-r1089-4898 3, mRNA sequence
520	2.70629	0.0190147	GMFL01-20-L23-R_566	BW662752.1	40129	Oryza sativa (japonica cultivar-group), mRNA
521	2.70475	0.000155892	AW201541.1_1	AW201541.1	31415	Gossypium hirsutum tubulin beta-1 (Tub1) mRNA, complete cds.
522	2.70265	0.0239401	BI471705.1_359	BI471705.1	37963	sae82f06.y3 Gm-c1065 Glycine max cDNA clone GENOME SYSTEMS CLONE ID: Gm-c1065-2556 5, mRNA sequence
523	2.70113	0.0225132	BI471477.1_410	BI471477.1	13276	Pisum sativum mRNA for topoisomerase II.
524	2.70072	0.0177275	BI970653.1_442	BI970653.1	13489	V.angularis mRNA for endo-xyloglucan transferase, complete cds.
525	2.70066	0.0181551	GMFL01-01-F08-R_579	BW650902.1	39487	GM700012B20H10 Gm-r1070 Glycine max cDNA clone Gm-r1070-4988 3, mRNA sequence.
526	2.6992	0.0192891	BE821738.1_657	BE821738.1	36944	Serinethreonine protein kinase
527	2.69575	0.0127894	AW394892.1_299	AW394892.1	918	Glycine max cDNA clone GENOME SYSTEMS CLONE ID: Gm-c1017-3830 5 similar to TR:O23289 O23289 HYPOTHETICAL 135.8 KD PROTEIN. ;, mRNA sequence
528	2.69292	0.0248402	BF597498.1_349	BF597498.1	35747	Glycine max cDNA clone GENOME SYSTEMS CLONE ID: Gm-c1055-1789 5, mRNA sequence
529	2.69277	0.00752051	CX701990.1_723	CX701990.1	35607	Medicago truncatula clone mth2-18n7, complete sequence
530	2.69122	0.00736409	BF069656.1_411	BF069656.1	18476	Glycine max cDNA clone GENOME SYSTEMS CLONE ID: Gm-c1053-316 5 similar to TR:O65675 O65675 HYPOTHETICAL 35.4 KD PROTEIN. ;, mRNA sequence
531	2.69016	0.00116953	BU547018.1_625	BU547018.1	11920	Pyruvate kinase
532	2.68949	0.000888198	AW423905.1_74	AW423905.1	39024	Beta tubulin
533	2.68865	0.0147273	GMFL01-25-M22-R_441	BW666251.1	36480	Cystine transporter Cystinosin
534	2.68831	0.0119037	GMFL01-49-G20-R_269	BW682465.1	20093	Arabidopsis thaliana pectinesterase family protein (At5g53370) mRNA, complete cds
535	2.68795	0.0223351	GMFL01-18-G08-R_525	BW661109.1	35932	Medicago truncatula clone mth2-14c17, complete sequence
536	2.68793	0.0309582	AW781213.1_403	AW781213.1	19235	Lotus corniculatus var. japonicus genomic DNA, chromosome 5, clone:LjT48J22, TM0335a, complete sequence
537	2.68551	0.0055815	BI969667.1_666	BI969667.1	35170	Pisum sativum SIR mRNA for ferredoxin:sulfite reductase, partial cds.
538	2.68481	0.00223436	BM092438.1_283	BM092438.1	41275	Medicago truncatula clone mth2-7g24, complete sequence
539	2.68356	0.0326336	GMFL01-18-E02-R_559	BW661010.1	33598	Gm01_16g09_A Gm01_AAFC_ECORC_Glycine_max_cold_stressed_leaves Glycine max cDNA clone Gm01_16g09, mRNA sequence.
540	2.68344	0.00429667	BI968575.1_655	BI968575.1	26533	P21 protein
541	2.68266	0.0221816	CO985889.1_425	CO985889.1	3276	Medicago truncatula clone mth2-7h7, complete sequence
542	2.68227	0.0246017	AW780502.1_381	AW780502.1	35693	V.angularis mRNA for endo-xyloglucan transferase, complete cds.
543	2.68122	0.00195388	CO979051.1_668	CO979051.1	42531	Arabidopsis thaliana F-box family protein (At1g10780) mRNA, complete cds
544	2.68086	0.008454	AW459206.1_367	AW459206.1	10815	Phosphatidylinositol transfer protein SEC14 and related proteins
545	2.67989	0.00101725	GMFL01-29-C06-R_467	BW668572.1	34272	Gossypium hirsutum tubulin beta-1 (Tub1) mRNA, complete cds.
546	2.67267	0.0179487	BE820255.1_123	BE820255.1	16556	GM700011A20C9 Gm-r1070 Glycine max cDNA clone Gm-r1070-4338 3, mRNA sequence
547	2.67134	0.0121908	GMFL01-43-A02-R_206	BW678082.1	36948	Medicago truncatula clone mth2-15n13, complete sequence
548	2.66935	0.00708026	GMFL01-42-D17-R_383	BW677570.1	10628	Gossypium hirsutum alpha-tubulin (TubA1) mRNA, partial cds.
549	2.66922	0.0187159	GMFL01-45-L24-F_460	BW679917.1	23223	Medicago truncatula clone mth2-4o4, complete sequence
550	2.66829	0.00486339	GMFL01-41-K01-R_424	BW677168.1	33284	Lotus corniculatus var. japonicus genomic DNA, chromosome 6, clone:LjT13E04, TM0314, complete sequence
551	2.66694	0.0215009	CX705403.1_886	CX705403.1	28509	Glycine max ribonucleotide reductase large subunit A mRNA, complete cds.
552	2.66594	0.0373056	GMFL01-52-N21-F_489	BW684825.1	26195	Lotus corniculatus var. japonicus genomic DNA, chromosome 1, clone:LjT45I15, TM1494, complete sequence
553	2.66392	0.0170162	BI970672.1_719	BI970672.1	29515	Medicago truncatula clone mth2-10o11, complete sequence
554	2.66346	0.031105	AW756007.1_531	AW756007.1	29337	Mitochondrial chaperonin, Cpn60Hsp60p
555	2.66066	0.0289646	CO985890.1_761	CO985890.1	27366	Medicago truncatula clone mth2-10n4, complete sequence
556	2.65738	0.00827273	BU084333.1_366	BU084333.1	2205	ROS1 protein (Repressor of silencing 1) (DEMETER-like protein 1)
557	2.65729	0.0202392	CX704873.1_574	CX704873.1	20694	Medicago truncatula clone mth2-3j15, complete sequence
558	2.65592	0.00810647	CD401538.1_564	CD401538.1	28062	Molecular chaperone (DnaJ superfamily)
559	2.65506	0.0309363	BU765246.1_386	BU765246.1	20848	Glycine max cDNA clone SOYBEAN CLONE ID: Gm-c1080-3859 5 similar to TR:Q9SFL5 Q9SFL5 T11I11.5 PROTEIN. ;, mRNA sequence
560	2.6549	0.0152964	GMFL01-28-I07-R_458	BW668140.1	16094	Arabidopsis thaliana expressed protein (At5g66230) mRNA, complete cds
561	2.65288	0.00155308	GMFL01-15-N24-R_221	BW659479.1	39821	Glycine max Century 84 BiP isoform B mRNA, complete cds.
562	2.65197	0.0110266	CA783217.1_651	CA783217.1	15658	Protein kinase PCTAIRE and related kinases
563	2.65145	0.0375579	BM885407.1_508	BM885407.1	29332	Glycine max cDNA clone SOYBEAN CLONE ID: Gm-c1063-4068 5 similar to TR:O82448 O82448 HYPOTHETICAL 9.5 KD PROTEIN. ;, mRNA sequence
564	2.65128	0.0326253	BM187800.1_404	BM187800.1	28356	Amine oxidase
565	2.65074	0.0341978	BM086618.1_464	BM086618.1	30697	ATP-dependent RNA helicase
566	2.65071	0.00773596	AW666425.1_387	AW666425.1	6881	Multicopper oxidases
567	2.65048	0.0090315	BI426789.1_377	BI426789.1	29101	Glycine max cDNA clone GENOME SYSTEMS CLONE ID: Gm-c1080-589 5, mRNA sequence
568	2.65001	0.00416904	BE821917.1_353	BE821917.1	25528	GM700015B20F4 Gm-r1070 Glycine max cDNA clone Gm-r1070-6032 3, mRNA sequence
569	2.64982	0.0276503	BM885259.1_449	BM885259.1	31111	Fructose-1,6-bisphosphatase
570	2.64918	0.00512213	CX710944.1_737	CX710944.1	4741	L.polyphyllus mRNA for pPLZ02 protein.
571	2.64775	0.028197	AW703708.1_464	AW703708.1	17717	Lotus corniculatus var. japonicus genomic DNA, chromosome 1, clone:LjT43B20, TM0117b, complete sequence
572	2.64598	0.0213327	CX702063.1_846	CX702063.1	24931	Phytochrome-interacting factor 4 (Basic helix-loop-helix protein 9) (bHLH9) (AtbHLH009) (Short under red-light 2)
573	2.64428	0.0021955	CD401272.1_637	CD401272.1	27407	Oryza sativa (japonica cultivar-group), predicted mRNA
574	2.6436	0.018997	BU550433.1_583	BU550433.1	43978	Arabidopsis thaliana lysine decarboxylase family protein (At5g06300) mRNA, complete cds
575	2.64299	0.00917631	AW102238.1_88	AW102238.1	13982	Medicago truncatula clone mth2-21h11, complete sequence
576	2.642	0.0278642	GMFL01-31-P17-R_289	BW670553.1	15879	Amine oxidase
577	2.64172	0.00594886	GMFL01-19-B02-R_432	BW661565.1	14160	S.rostrata mRNA coding for histone H4 homologue.
578	2.63908	0.00264751	BF066501.1_363	BF066501.1	23788	Arylacetamide deacetylase
579	2.63705	0.011329	CD405741.1_660	CD405741.1	18707	BCL2-associated athanogene-like proteins and related BAG family chaperone regulators
580	2.63569	0.00760896	CO980553.1_166	CO980553.1	16216	GM89008A2H04.r1 Gm-r1089 Glycine max cDNA clone Gm-r1089-3032 3, mRNA sequence
581	2.63403	0.0180334	GMFL01-42-L06-R_378	BW677881.1	8223	GM700010A20H11 Gm-r1070 Glycine max cDNA clone Gm-r1070-4198 3, mRNA sequence.
582	2.63352	0.0128752	BM521539.1_68	BM521539.1	21382	Glycine max cDNA clone SOYBEAN CLONE ID: Gm-c1036-7351 5 similar to TR:Q9SV40 Q9SV40 PECTATE LYASE-LIKE PROTEIN. ;, mRNA sequence
583	2.63303	0.0121831	BU080933.1_141	BU080933.1	2158	Pisum sativum mRNA for peroxidase, complete cds, clone:PsPOX11.
584	2.62928	0.000369426	BM309110.1_356	BM309110.1	18245	Glycine max cDNA clone SOYBEAN CLONE ID: Gm-c1036-6850 5, mRNA sequence
585	2.62907	0.0406194	CF922454.1_671	CF922454.1	24251	Arabidopsis thaliana late embryogenesis abundant protein-related LEA protein-related (At5g60530) mRNA, complete cds
586	2.62895	0.0193897	GMFL01-13-P16-R_389	BW658044.1	24996	Glycine max cyclin-dependent kinases CDKB mRNA, complete cds.
587	2.62876	0.0285033	CD399432.1_305	CD399432.1	37407	Kinesin-like protein
588	2.62837	0.0141384	BI497831.1_338	BI497831.1	11467	Lotus corniculatus var. japonicus genomic DNA, chromosome 5, clone:LjT48J22, TM0335a, complete sequence
589	2.62751	0.0366998	CK768801.1_4	CK768801.1	40238	Gm-r1030-1567 Gm-r1030 Glycine max cDNA clone Gm-r1030-1567 5, mRNA sequence
590	2.62718	0.0148606	CO980204.1_557	CO980204.1	919	GM89007A2H02.r1 Gm-r1089 Glycine max cDNA clone Gm-r1089-2644 3, mRNA sequence
591	2.62475	0.0398156	GMFL01-41-C15-R_491	BW676829.1	28741	Glycine max cultivar Mengjin1 purple acid phosphatase-like protein (Pap3) mRNA, complete cds.
592	2.62206	0.00389802	CX711103.1_662	CX711103.1	26099	Arabidopsis thaliana expressed protein (At2g47010) mRNA, complete cds
593	2.62091	0.00560835	CX707393.1_795	CX707393.1	10550	Medicago truncatula clone mth2-16n21, complete sequence
594	2.62054	0.0242095	BG352371.1_278	BG352371.1	36104	Glycine max cDNA clone GENOME SYSTEMS CLONE ID: Gm-c1040-3356 5, mRNA sequence
595	2.62016	0.00144326	CX705627.1_747	CX705627.1	33654	Multicopper oxidases
596	2.62007	0.00590743	CA852984.1_456	CA852984.1	5297	Medicago truncatula chromosome 2 BAC clone mte1-61m1, complete sequence
597	2.61982	0.0144974	BM143481.1_289	BM143481.1	7774	ZF-HD homeobox protein At5g65410
598	2.61671	0.009583	BI973490.1_463	BI973490.1	33379	Alpha-D-galactosidase (melibiase)
599	2.61657	0.0203976	CK769031.1_765	CK769031.1	26041	Gm-r1030-2790 Gm-r1030 Glycine max cDNA clone Gm-r1030-2790 5, mRNA sequence
600	2.61546	0.0093536	CK768949.1_639	CK768949.1	5333	Protein involved in meiotic recombinationpredicted coiled-coil protein
601	2.61509	0.0192762	CX547029.1_833	CX547029.1	2483	gmrtDrNS01_02-A_T3_A01_015.s0 Water stressed gmrtDrNS01 Glycine max cDNA 3, mRNA sequence
602	2.61384	0.0300205	CX709792.1_586	CX709792.1	6271	Arabidopsis thaliana disease resistance response protein-related dirigent protein-related (At3g13650) mRNA, complete cds
603	2.61306	0.0295474	AW185677.1_394	AW185677.1	4123	Arabidopsis thaliana auxin-responsive GH3 family protein (At2g23170) mRNA, complete cds
604	2.61043	0.0207383	BM309741.1_438	BM309741.1	23819	Medicago truncatula chromosome 5 clone mth2-17h8, COMPLETE SEQUENCE
605	2.61016	0.0162474	BQ785464.1_523	BQ785464.1	22527	Medicago truncatula clone mth2-154g23, complete sequence
606	2.60966	0.00986056	CD407254.1_542	CD407254.1	5646	Gm_ck32288 Soybean induced by Salicylic Acid Glycine max cDNA 3, mRNA sequence
607	2.60797	0.0252238	CA801270.1_498	CA801270.1	30402	sau03d03.y2 Gm-c1062 Glycine max cDNA clone SOYBEAN CLONE ID: Gm-c1062-7085 5, mRNA sequence
608	2.60731	0.0346447	BU550176.1_493	BU550176.1	40582	Lotus corniculatus var. japonicus genomic DNA, chromosome 4, clone:LjT03K19, TM0214, complete sequence
609	2.6063	0.0341802	BI969025.1_702	BI969025.1	13872	Medicago truncatula clone mth2-7g7, complete sequence
610	2.60589	0.0171655	BG652049.1_338	BG652049.1	26760	Root phototropism protein 2
611	2.60544	0.000812183	CX548724.1_928	CX548724.1	18257	Clathrin coat dissociation kinase GAKPTENAuxilin and related tyrosine phosphatases
612	2.6043	0.0214798	BU760718.1_575	BU760718.1	20717	Malus domestica leucine-rich receptor-like protein kinase (LRPKm1) mRNA, complete cds.
613	2.60414	0.0295862	AI495415.1_236	AI495415.1	30834	Serinethreonine protein kinase
614	2.6029	0.0317994	BE608654.1_278	BE608654.1	37641	Pectinesterase-1 precursor (EC 3.1.1.11) (Pectin methylesterase) (PE)
615	2.6027	0.0169323	GMFL01-15-N20-R_392	BW659371.1	30688	Medicago truncatula clone mth2-16b22, complete sequence
616	2.60254	0.0415852	BM093961.1_282	BM093961.1	23869	Glycine max cDNA clone GENOME SYSTEMS CLONE ID: Gm-c1086-2246 5, mRNA sequence
617	2.60116	0.0416647	BM177282.1_404	BM177282.1	35002	Glycine max cDNA clone SOYBEAN CLONE ID: Gm-c1074-2836 5 similar to TR:O82178 O82178 T4C15.20 PROTEIN. ;, mRNA sequence
618	2.60069	0.00675827	AW733840.1_557	AW733840.1	11546	Glycine max chalcone isomerase 2 mRNA, complete cds.
619	2.60039	0.0147541	AW185239.1_381	AW185239.1	26124	Medicago truncatula clone mth2-10a3, complete sequence
620	2.59915	0.00771328	BE329800.1_373	BE329800.1	283	Medicago truncatula phytase mRNA, complete cds.
621	2.59819	0.00159	CX701427.1_795	CX701427.1	24331	G protein-coupled seven transmembrane receptor
622	2.59656	0.0475271	BG362727.1_430	BG362727.1	27976	Glycine max cDNA clone GENOME SYSTEMS CLONE ID: Gm-c1040-4195 5, mRNA sequence
623	2.59464	0.00881958	GMFL01-01-P24-R_414	BW651278.1	30177	Cicer arietinum mRNA for putative cytidine or deoxycytidylate deaminase, partial.
624	2.59365	0.0407216	CX701125.1_899	CX701125.1	1937	gmrtDrNS01_34-A_M13R_G08_052.s4 Water stressed 48h segment 2 gmrtDrNS01 Glycine max cDNA 3, mRNA sequence
625	2.59017	0.00217046	CO980442.1_672	CO980442.1	41451	Disease resistance response protein 206
626	2.58935	0.019389	BM092752.1_293	BM092752.1	20925	Medicago truncatula clone mth2-21h11, complete sequence
627	2.58841	0.0387555	BG156349.1_547	BG156349.1	2790	Arabidopsis thaliana expressed protein (At5g50150) mRNA, complete cds
628	2.58833	0.0196357	CO982506.1_582	CO982506.1	9186	Amino acid transporters
629	2.58812	0.00528733	BG654154.1_45	BG654154.1	44912	Medicago truncatula clone mth2-26b8, complete sequence
630	2.58741	0.00723423	CX709439.1_640	CX709439.1	37363	gmrtDrNS01_07-D_M13R_F08_054.s4 Water stressed 48h segment 2 gmrtDrNS01 Glycine max cDNA 3, mRNA sequence
631	2.5823	0.0415749	BF070100.1_397	BF070100.1	23060	Glycine max cDNA clone GENOME SYSTEMS CLONE ID: Gm-c1065-593 5 similar to TR:Q9XIR2 Q9XIR2 F13O11.13 PROTEIN. ;, mRNA sequence
632	2.58176	0.022354	CX701514.1_881	CX701514.1	13877	Kinesin-like protein
633	2.58072	0.0187	CO980256.1_673	CO980256.1	15764	Medicago truncatula clone mth2-21i24, complete sequence
634	2.5787	0.00197349	CO985703.1_702	CO985703.1	4735	DNA polymerase epsilon, subunit B
635	2.57695	0.000407234	GMFL01-06-L04-R_71	BW653709.1	4731	Vigna radiata putative beta-tubulin mRNA, partial cds.
636	2.57658	0.0230128	AI795096.1_380	AI795096.1	4679	Medicago truncatula mRNA for L-ascorbate oxidase.
637	2.57276	0.0418973	CX547826.1_603	CX547826.1	17016	Medicago truncatula clone mth1-10d10, complete sequence
638	2.57146	0.0125053	GMFL01-45-A22-R_308	BW679438.1	37813	Phaseolus vulgaris pvgbss1b mRNA for granule-bound starch synthase Ib, complete cds.
639	2.57122	0.0183403	BQ610340.1_195	BQ610340.1	10896	sap40d12.y1 Gm-c1087 Glycine max cDNA clone SOYBEAN CLONE ID: Gm-c1087-3239 5 similar to TR:Q9SFI2 Q9SFI2 PUTATIVE CHROMOMETHYLASE. ;, mRNA sequence
640	2.57011	0.0198899	AW350854.1_471	AW350854.1	9266	Predicted membrane protein, contains DoH and Cytochrome b-561ferric reductase transmembrane domains
641	2.56963	0.00673421	GMFL01-08-E16-R_589	BW655380.1	1394	Pisum sativum mRNA for putative serine carboxypeptidase CP-B protein, (cp-b gene).
642	2.56729	0.0208849	BU547131.1_572	BU547131.1	30554	GM880012A10H05 Gm-r1088 Glycine max cDNA clone Gm-r1088-4569 3, mRNA sequence
643	2.56684	0.0343526	BG882554.1_358	BG882554.1	22859	Lotus corniculatus var. japonicus genomic DNA, clone:LjT30I08, TM0492, complete sequence
644	2.56467	0.0198874	AW101166.1_248	AW101166.1	43823	Arabidopsis thaliana expressed protein (At4g37080) mRNA, complete cds
645	2.56212	0.00371079	CX702720.1_613	CX702720.1	21767	Protein involved in mRNA turnover and stability
646	2.56206	0.00221141	BQ473379.1_380	BQ473379.1	6383	Multicopper oxidases
647	2.56074	0.0354856	GMFL01-06-G14-R_298	BW653958.1	6118	Arabidopsis thaliana plastocyanin-like domain-containing protein (At2g25060) mRNA, complete cds
648	2.56015	0.00816891	BM085688.1_477	BM085688.1	7684	Glycine max cDNA clone SOYBEAN CLONE ID: Gm-c1066-3935 5 similar to TR:Q9SX20 Q9SX20 F24J5.19 PROTEIN. ;, mRNA sequence
649	2.55987	0.0348907	BM108170.1_502	BM108170.1	43658	Vitis vinifera mRNA for putative ripening-related protein (grip21 gene).
650	2.55975	0.0255254	BM528631.1_446	BM528631.1	25045	Glycine max cDNA clone SOYBEAN CLONE ID: Gm-c1061-3348 5 similar to TR:Q9ZPX7 Q9ZPX7 F13A10.15 PROTEIN. ;, mRNA sequence
651	2.55879	0.0166106	BE021008.1_71	BE021008.1	7013	Oryza sativa (japonica cultivar-group) cDNA clone:J013035H08, full insert sequence.
652	2.55703	0.0174677	GMFL01-32-L23-R_387	BW671080.1	24041	Gelatinase A and related matrix metalloproteases
653	2.55672	0.00319775	BI699819.1_406	BI699819.1	27143	Medicago truncatula clone mth2-10p14, complete sequence
654	2.55655	0.00624824	BG840055.1_701	BG840055.1	2402	Medicago sativa heat shock protein 70 (HSP70-1) mRNA, complete cds.
655	2.55421	0.0172467	BM893290.1_354	BM893290.1	31691	Prunus persica beta-D-xylosidase mRNA, partial cds.
656	2.55345	0.0258988	CD399296.1_7	CD399296.1	21416	Oryza sativa (japonica cultivar-group) cDNA clone:002-113-A04, full insert sequence.
657	2.55267	0.0165851	CX706930.1_736	CX706930.1	16937	gmrtDrNS01_17-C_M13R_F09_069.s2 Water stressed 5h segment 2 gmrtDrNS01 Glycine max cDNA 3, mRNA sequence
658	2.54923	0.0351525	CA800952.1_575	CA800952.1	9742	Glycine max cDNA clone SOYBEAN CLONE ID: Gm-c1062-8938 5, mRNA sequence
659	2.54505	0.0190003	CX548460.1_795	CX548460.1	17205	Medicago truncatula clone mth2-20c19, complete sequence
660	2.54292	0.0232199	BM308028.1_267	BM308028.1	33814	sak40h05.y1 Gm-c1036 Glycine max cDNA clone SOYBEAN CLONE ID: Gm-c1036-5722 5, mRNA sequence
661	2.54233	0.0357727	BE023458.1_282	BE023458.1	23559	Glycine max cDNA clone GENOME SYSTEMS CLONE ID: Gm-c1028-9324 5, mRNA sequence
662	2.54142	0.00278505	BE823135.1_475	BE823135.1	41501	GM700020A10E10 Gm-r1070 Glycine max cDNA clone Gm-r1070-7891 3, mRNA sequence
663	2.54084	0.0134902	CX704916.1_800	CX704916.1	14375	gmrtDrNS01_36-B_M13R_E12_088.s3 Water stressed 48h segment 1 gmrtDrNS01 Glycine max cDNA 3, mRNA sequence
664	2.5407	0.0271889	CX708637.1_601	CX708637.1	18252	gmrtDrNS01_38-C_M13R_E01_007.s3 Water stressed 48h segment 1 gmrtDrNS01 Glycine max cDNA 3, mRNA sequence
665	2.54021	0.038488	GMFL01-37-J06-F_506	BW674371.1	33556	Mitochondrial chaperonin, Cpn60Hsp60p
666	2.53796	0.00178924	BI969436.1_627	BI969436.1	6777	Guanylate kinase
667	2.53774	0.00466153	AW703874.1_375	AW703874.1	18090	Glycine max cDNA clone GENOME SYSTEMS CLONE ID: Gm-c1028-3188 5, mRNA sequence
668	2.53716	0.00505049	BU549900.1_426	BU549900.1	5709	GM880023B10C08 Gm-r1088 Glycine max cDNA clone Gm-r1088-8583 3, mRNA sequence
669	2.53661	0.00677321	CX707515.1_751	CX707515.1	41078	Glycine max Gm bip mRNA for BiP, complete cds.
670	2.53555	0.0181558	BI893753.1_430	BI893753.1	39729	Glycine max cDNA clone GENOME SYSTEMS CLONE ID: Gm-c1084-1694 5 similar to TR:Q9SIN2 Q9SIN2 AT2G42570 PROTEIN. ;, mRNA sequence
671	2.5335	0.0358669	GMFL01-02-I21-R_101	BW651807.1	8045	Fructose-1,6-bisphosphatase
672	2.53335	0.0158938	BM890817.1_472	BM890817.1	31828	Glycine max ribonucleotide reductase large subunit A mRNA, complete cds.
673	2.53066	0.0180307	CO982157.1_616	CO982157.1	40651	GM89003B2E12.r2 Gm-r1089 Glycine max cDNA clone Gm-r1089-1008 3, mRNA sequence
674	2.53053	0.00337588	BE823087.1_206	BE823087.1	42687	RNA-binding Ran Zn-finger protein and related proteins
675	2.52875	0.00288176	AW184976.1_343	AW184976.1	24574	UDP-glucoseGDP-mannose dehydrogenase
676	2.5285	0.0395864	AW350432.1_648	AW350432.1	1423	Medicago truncatula mRNA for MtN30 gene, partial.
677	2.52714	0.032875	CX703948.1_809	CX703948.1	12275	Arabidopsis thaliana expressed protein (At5g52900) mRNA, complete cds
678	2.52548	0.0405266	BG507295.1_218	BG507295.1	11855	Glycine max cDNA clone GENOME SYSTEMS CLONE ID: Gm-c1062-3923 5, mRNA sequence
679	2.52288	0.0455509	AW101847.1_324	AW101847.1	18075	Glycine max cDNA clone GENOME SYSTEMS CLONE ID: Gm-c1008-1772 5 similar to TR:Q41326 Q41326 PEROXIDASE ;, mRNA sequence
680	2.52274	0.00176221	GMFL01-03-O17-R_407	BW652249.1	41066	Multicopper oxidases
681	2.52118	0.0328596	BM086662.1_192	BM086662.1	9971	Arabidopsis thaliana plastocyanin-like domain-containing protein (At2g25060) mRNA, complete cds
682	2.52116	0.0154019	AW507942.1_426	AW507942.1	40846	Glycine max cDNA clone GENOME SYSTEMS CLONE ID: Gm-r1030-2047 5 similar to TR:Q9ZVD4 Q9ZVD4 RECEPTOR-LIKE PROTEIN KINASE. ;, mRNA sequence
683	2.51823	0.00569194	AW831626.1_391	AW831626.1	38997	Lotus corniculatus var. japonicus genomic DNA, chromosome 5, clone:LjT48J22, TM0335a, complete sequence
684	2.51809	0.0110491	GMFL01-17-O08-R_430	BW660770.1	40897	Glycine max cDNA clone GENOME SYSTEMS CLONE ID: Gm-c1009-2916 5, mRNA sequence.
685	2.51604	0.0170251	CX710273.1_672	CX710273.1	21378	SNARE protein Syntaxin 1 and related proteins
686	2.51458	0.0111245	CX706996.1_787	CX706996.1	9768	Haloacid dehalogenase-like hydrolase
687	2.51391	0.00725652	AI736414.1_441	AI736414.1	10462	Pisum sativum mRNA for protein encoded by MCM3 gene, partial.
688	2.51324	0.00849034	BI967237.1_661	BI967237.1	42094	DNA replication licensing factor, MCM3 component
689	2.5124	0.010658	BG510387.1_294	BG510387.1	29189	Pueraria lobata mRNA for chalcone synthase, complete cds.
690	2.51153	0.02028	BI968880.1_643	BI968880.1	36246	Medicago truncatula clone mth2-17l1, complete sequence
691	2.5091	0.0199645	BU545633.1_566	BU545633.1	21090	Medicago truncatula clone mth2-10e13, complete sequence
692	2.5081	0.028193	BI426477.1_498	BI426477.1	26627	Lotus corniculatus var. japonicus genomic DNA, chromosome 3, clone:LjT14J20, TM0388b, complete sequence
693	2.50651	0.0280888	BF009096.1_199	BF009096.1	20350	Glycine max cDNA clone GENOME SYSTEMS CLONE ID: Gm-c1062-2077 5, mRNA sequence
694	2.50223	0.0360989	BI470879.1_477	BI470879.1	1438	Arabidopsis thaliana pectinesterase family protein (At5g47500) mRNA, complete cds
695	2.50081	0.0233171	BU549065.1_506	BU549065.1	17364	GM880016A10A07 Gm-r1088 Glycine max cDNA clone Gm-r1088-5773 3, mRNA sequence
696	2.50075	0.0153406	CA852734.1_491	CA852734.1	24371	Mitotic checkpoint serinethreonine protein kinase
697	2.49953	0.0205226	BE803992.1_127	BE803992.1	13240	Salix gilgiana SgPL1 mRNA for pectate lyase, complete cds.
698	2.4989	0.021539	CO979409.1_601	CO979409.1	6950	Medicago truncatula clone mth2-7a11, complete sequence
699	2.49756	0.000766037	GMFL01-06-H02-R_169	BW653648.1	6466	Ricinus communis calreticulin mRNA, complete cds.
700	2.49606	0.0111121	GMFL01-30-G14-R_402	BW669475.1	7553	gmrtDrNS01_13-B_M13R_G11_083.s2 Water stressed 5h segment 2 gmrtDrNS01 Glycine max cDNA 3, mRNA sequence.
701	2.49591	0.0158301	CX703160.1_559	CX703160.1	27100	Medicago truncatula clone mth2-33g3, complete sequence
702	2.49418	0.024715	CX711673.1_729	CX711673.1	5725	gmrtDrNS01_36-D_M13R_H03_017.s3 Water stressed 48h segment 1 gmrtDrNS01 Glycine max cDNA 3, mRNA sequence
703	2.49272	0.0376101	BM092813.1_412	BM092813.1	39818	Medicago truncatula anthocyanidin reductase (BAN) mRNA, complete cds.
704	2.49215	0.0231601	BE346184.1_506	BE346184.1	1951	Arabidopsis thaliana glycoside hydrolase family 28 protein polygalacturonase (pectinase) family protein (At1g56710) mRNA, complete cds
705	2.49118	0.0299798	BI892527.1_3	BI892527.1	15154	Extracellular protein with conserved cysteines
706	2.48949	0.0143366	CO984207.1_568	CO984207.1	6112	GM89021B1C08.r1 Gm-r1089 Glycine max cDNA clone Gm-r1089-7815 3, mRNA sequence
707	2.4891	0.00267451	CF808930.1_547	CF808930.1	18894	Pisum sativum brassinosteroid biosynthetic protein LKB (LKB) mRNA, complete cds.
708	2.48818	0.00112179	AW733551.1_393	AW733551.1	34977	RNA bindingtranslational regulation protein of the SUA5 family
709	2.48736	0.00125743	BE824228.1_639	BE824228.1	41146	Uncharacterized secreted protein SDF2 (Stromal cell-derived factor 2), contains MIR domains
710	2.4862	0.0225277	BI968778.1_490	BI968778.1	13543	Arabidopsis thaliana expressed protein (At5g20540) mRNA, complete cds
711	2.48467	0.0188941	BG789509.1_235	BG789509.1	15262	Phosphatidylinositol transfer protein SEC14 and related proteins
712	2.48443	0.0417305	BQ298814.1_335	BQ298814.1	16678	Glycine max cDNA clone SOYBEAN CLONE ID: Gm-c1073-2749 5, mRNA sequence
713	2.48398	0.0330444	GMFL01-13-J02-R_398	BW657745.1	42299	Lotus corniculatus var. japonicus genomic DNA, chromosome 2, clone:LjT32P24, TM0120, complete sequence
714	2.48136	0.00550729	GMFL01-28-L14-R_306	BW668280.1	31435	Pisum sativum brassinosteroid biosynthetic protein LKB (LKB) mRNA, complete cds.
715	2.48116	0.00977772	CX547432.1_788	CX547432.1	21005	Kinesin-like protein
716	2.47928	0.00906436	BQ742613.1_504	BQ742613.1	23826	Medicago truncatula chromosome 5 clone mth2-65j24, COMPLETE SEQUENCE
717	2.47874	0.0158432	CX705078.1_638	CX705078.1	23107	Cyclophilin type peptidyl-prolyl cis-trans isomerase
718	2.47811	0.00845771	BF068785.1_237	BF068785.1	36639	Glycine max cDNA clone GENOME SYSTEMS CLONE ID: Gm-c1065-148 5 similar to TR:O04191 O04191 HYPOTHETICAL 36.7 KD PROTEIN. ;, mRNA sequence
719	2.47752	0.0245997	GMFL01-43-I11-R_248	BW678443.1	285	Lotus corniculatus var. japonicus genomic DNA, chromosome 1, clone:LjT43B20, TM0117b, complete sequence
720	2.47708	0.00293561	AW311298.1_184	AW311298.1	11188	Glycine max cDNA clone GENOME SYSTEMS CLONE ID: Gm-c1025-300 5 similar to TR:Q9ZWC4 Q9ZWC4 F21M11.2 PROTEIN. ;, mRNA sequence
721	2.4757	0.0400481	BG650058.1_449	BG650058.1	42068	Oryza sativa (japonica cultivar-group) cDNA clone:J013131P13, full insert sequence.
722	2.47445	0.0326576	AW471554.1_284	AW471554.1	42060	Glycine max cDNA clone GENOME SYSTEMS CLONE ID: Gm-c1029-1121 5 similar to TR:O23543 O23543 DNA CHROMOSOME 4, ESSA I CONTIG FRAGMENT NO. 7 ;, mRNA sequence
723	2.47391	0.0122649	CA937935.1_396	CA937935.1	21537	Arabidopsis thaliana polygalacturonase, putative pectinase, putative (At1g60590) mRNA, complete cds
724	2.47376	0.00533972	BM107944.1_138	BM107944.1	37913	a05a07 cDNA Peking library 2D SCN3 Glycine max cDNA clone a05a07 5, mRNA sequence
725	2.47247	0.0190694	BI971488.1_447	BI971488.1	4990	GM830013B10H01 Gm-r1083 Glycine max cDNA clone Gm-r1083-4969 3, mRNA sequence
726	2.47222	0.00569544	BU545776.1_533	BU545776.1	35486	GM880008A10F08 Gm-r1088 Glycine max cDNA clone Gm-r1088-2943 3, mRNA sequence
727	2.47222	0.000517055	BU548822.1_584	BU548822.1	35540	GM880017A10C07 Gm-r1088 Glycine max cDNA clone Gm-r1088-6253 3, mRNA sequence
728	2.47142	0.0302568	GMFL01-18-N12-R_21	BW661411.1	4874	Fructose-1,6-bisphosphatase
729	2.47029	0.0164224	BM140223.1_315	BM140223.1	27290	Capsicum annuum histone H4 mRNA, complete cds.
730	2.47022	0.0131661	BE661325.1_68	BE661325.1	17356	Pathogenesis-related protein precursor (Putative major pollen allergen Jun v 3) (Fragment)
731	2.46945	0.00835619	BG237589.1_341	BG237589.1	23731	Glycine max cyclin d3 mRNA, complete cds.
732	2.46441	0.0380807	AW598759.1_477	AW598759.1	27581	Serinethreonine protein kinase
733	2.46391	0.041312	AW348464.1_587	AW348464.1	34797	Lotus corniculatus var. japonicus genomic DNA, chromosome 2, clone:LjT18K09, TM0380, complete sequence
734	2.46348	0.0253378	CA820614.1_48	CA820614.1	25265	Glycine max cDNA clone SOYBEAN CLONE ID: Gm-c1048-3100 5 similar to TR:Q9SHX4 Q9SHX4 F1E22.18. ;, mRNA sequence
735	2.46273	8.78155e-05	GMFL01-39-M17-R_464	BW675869.1	41281	Glycine max cDNA clone GENOME SYSTEMS CLONE ID: Gm-c1034-2045 5, mRNA sequence.
736	2.46024	0.0220229	BI470535.1_439	BI470535.1	28420	Glycine max cDNA clone GENOME SYSTEMS CLONE ID: Gm-c1080-832 5, mRNA sequence
737	2.4599	0.0144291	BE823885.1_471	BE823885.1	32933	Glycine max tyrosine aminotransferase mRNA, complete cds.
738	2.4583	0.0293091	BU081628.1_393	BU081628.1	35362	UDP-glucuronosyl and UDP-glucosyl transferase
739	2.45766	0.00620246	GMFL01-33-A20-R_504	BW671289.1	43196	Vigna mungo UF3GaT mRNA for flavonoid 3-O-galactosyl transferase, complete cds.
740	2.45754	0.00458842	BU548425.1_81	BU548425.1	3825	Cicer arietinum partial mRNA for putative glucosyltransferase.
741	2.45668	0.0293114	GMFL01-36-P05-R_440	BW673972.1	42730	HMG box-containing protein
742	2.45659	0.0245563	GMFL01-18-F02-R_248	BW661053.1	43115	Gm_ck8728 Soybean induced by Salicylic Acid Glycine max cDNA 3, mRNA sequence.
[truncated: 739 more rows]

## Sheet: Table S5
Table S5. List of root-specific probesets enhanced by the nitrate treatment.
[truncated: 56 more rows]

## Sheet: Table S6
Table S6. List of root-specific genes decreased by the nitrate treatment.
[truncated: 494 more rows]

[truncated: 9 more sheets: Table S7, Table S8, Table S9, Table S10, Table S11, Table S12, Table S13, Table S14, Table S15]
